# Supplementary material for: Single Cas9 nickase induced generation of NRAMP1 knockin cattle with reduced off-target effects
Source: Genome Biol. 2017 Feb 1;18:13. doi: 10.1186/s13059-016-1144-4 (PMC5286826; doi:10.1186/s13059-016-1144-4)
Supplement: Additional file 2: — Supplemental dataset S2. (XLSX 8654 kb) [file 13059_2016_1144_MOESM2_ESM.xlsx]

## Sheet: Mismatch-5
This worksheet lists all the potential off-target sites of the 80 sgRNAs through Cas-Offinder limited by mismatch number 5.
Guiding sequence of SgRNA	Chromosome	Location	Sequence	Strand	Mismatch No.
AACACAGAGTAAGGCTGGAGNNN	chr8	485921	AgCAgAGAGgAAGGCaGaAGAGG	+	5
AACACAGAGTAAGGCTGGAGNNN	chr8	1876493	gACACAGAGcAAGGgTcGtGTGG	-	5
AACACAGAGTAAGGCTGGAGNNN	chr8	3975598	AACACAGAaTgAaGCTGcAGAGG	+	4
AACACAGAGTAAGGCTGGAGNNN	chr8	5035019	gACACAGAGatgGGCaGGAGAGG	-	5
AACACAGAGTAAGGCTGGAGNNN	chr8	6974361	AAtACAGAtTgAtGCTGtAGAGG	-	5
AACACAGAGTAAGGCTGGAGNNN	chr8	7971327	AACtCAGgGTgAGGCTtGAGAGG	-	4
AACACAGAGTAAGGCTGGAGNNN	chr8	8281092	gACAaAGgaTcAGGCTGGAGAGG	+	5
AACACAGAGTAAGGCTGGAGNNN	chr8	9112770	AACACtGgGTAAGcCTaGAGAGG	-	4
AACACAGAGTAAGGCTGGAGNNN	chr8	11210889	gACACAaAGcAgGGCTGaAGAGG	-	5
AACACAGAGTAAGGCTGGAGNNN	chr8	15168555	AcCAaAGAGTAAaGaTtGAGGGG	+	5
AACACAGAGTAAGGCTGGAGNNN	chr8	19440526	cACACAtttTgAGGCTGGAGAGG	+	5
AACACAGAGTAAGGCTGGAGNNN	chr8	21203837	AtCAgAGAGgcAGGCTGGtGGGG	-	5
AACACAGAGTAAGGCTGGAGNNN	chr8	22035337	AACACAGAaTAtctCTGaAGTGG	-	5
AACACAGAGTAAGGCTGGAGNNN	chr8	30960043	AAgAgAGAaaAAGGaTGGAGAGG	-	5
AACACAGAGTAAGGCTGGAGNNN	chr8	31566121	cACACAGAGaAAGaCaGGAaAGG	-	5
AACACAGAGTAAGGCTGGAGNNN	chr8	36500668	AtaAagGAGTAAGGCTGaAGAGG	+	5
AACACAGAGTAAGGCTGGAGNNN	chr8	37260601	tcCACAGAGcAAGtgTGGAGAGG	-	5
AACACAGAGTAAGGCTGGAGNNN	chr8	37684825	cACACAtAagAAtGCTGGAGTGG	+	5
AACACAGAGTAAGGCTGGAGNNN	chr8	42704045	gACgaAcAGTAAGGCaGGAGTGG	-	5
AACACAGAGTAAGGCTGGAGNNN	chr8	45511028	AgCACtGAGTAcGGtgGGAGGGG	+	5
AACACAGAGTAAGGCTGGAGNNN	chr8	45752991	AACAgtGAGTgAtGgTGGAGAGG	-	5
AACACAGAGTAAGGCTGGAGNNN	chr8	46590861	AAgACAtAaTAAaGCTGaAGAGG	-	5
AACACAGAGTAAGGCTGGAGNNN	chr8	48656355	AcCcCAGAGTtgGGtTGGAGAGG	+	5
AACACAGAGTAAGGCTGGAGNNN	chr8	50507271	AACcCAagaTAAGaCTGGAGAGG	+	5
AACACAGAGTAAGGCTGGAGNNN	chr8	50658303	AAgAgAGAGTAAGGCaGaAGAGG	+	4
AACACAGAGTAAGGCTGGAGNNN	chr8	50797195	AcCACtGAtTAAGaCTGGgGTGG	+	5
AACACAGAGTAAGGCTGGAGNNN	chr8	51670642	AACACtGAGgAAGGgTGGAaTGG	-	4
AACACAGAGTAAGGCTGGAGNNN	chr8	52942834	gACACAGAGTgAGGagGtAGAGG	+	5
AACACAGAGTAAGGCTGGAGNNN	chr8	53588375	AtCACAGttTcAaGCTGGAGGGG	-	5
AACACAGAGTAAGGCTGGAGNNN	chr8	53948336	AACtCAGAGTAActCTcGAaAGG	-	5
AACACAGAGTAAGGCTGGAGNNN	chr8	54844790	AgCACAGAGcAAGGaTGaAtGGG	+	5
AACACAGAGTAAGGCTGGAGNNN	chr8	55024506	AACACAGAGTcAGcggGGAaAGG	+	5
AACACAGAGTAAGGCTGGAGNNN	chr8	59230385	AACAttGAcTAAGatTGGAGAGG	+	5
AACACAGAGTAAGGCTGGAGNNN	chr8	60983998	cACAaAGAGgAgGGCTGGgGAGG	-	5
AACACAGAGTAAGGCTGGAGNNN	chr8	63880802	AACACAGAGTAtaaCTGGgaGGG	+	5
AACACAGAGTAAGGCTGGAGNNN	chr8	66481833	AAaACAGAGcAgGGtgGGAGGGG	+	5
AACACAGAGTAAGGCTGGAGNNN	chr8	71384439	AACACAGAGcActcCaGGAGGGG	+	5
AACACAGAGTAAGGCTGGAGNNN	chr8	71369083	AACACAGtGTAtGtgTGGgGAGG	-	5
AACACAGAGTAAGGCTGGAGNNN	chr8	71929551	AAgACAGAGagAGtCTGGAtGGG	+	5
AACACAGAGTAAGGCTGGAGNNN	chr8	71867622	AAgcCAGAGTctGGCTGGAGAGG	-	4
AACACAGAGTAAGGCTGGAGNNN	chr8	72270798	cAaAgAGAGTAgGGCaGGAGAGG	-	5
AACACAGAGTAAGGCTGGAGNNN	chr8	72930016	gACAaAGAGgAAtcCTGGAGAGG	+	5
AACACAGAGTAAGGCTGGAGNNN	chr8	75825612	AAtACAGAGTAAGGaTGctaGGG	+	5
AACACAGAGTAAGGCTGGAGNNN	chr8	76018296	AAtACAGAGTAAGGaTGctaGGG	+	5
AACACAGAGTAAGGCTGGAGNNN	chr8	77161151	gACACAGAGaAAaGCTGGcaAGG	+	5
AACACAGAGTAAGGCTGGAGNNN	chr8	77628033	cACACAGAGgcAGcCTGGAtGGG	-	5
AACACAGAGTAAGGCTGGAGNNN	chr8	78686287	tACAaccAGTAAGGgTGGAGTGG	-	5
AACACAGAGTAAGGCTGGAGNNN	chr8	80060944	gAtcCAGAGaAAGGCTGGAGAGG	+	4
AACACAGAGTAAGGCTGGAGNNN	chr8	83497169	AcCAggtAGTAAGGCTGcAGTGG	+	5
AACACAGAGTAAGGCTGGAGNNN	chr8	85787555	gACACAGgGTAAGGaaaGAGAGG	+	5
AACACAGAGTAAGGCTGGAGNNN	chr8	86700549	cACACAGAGTcAGaCaGGAcTGG	+	5
AACACAGAGTAAGGCTGGAGNNN	chr8	88360204	AAgACAGAGgtAGGCTGGgcAGG	+	5
AACACAGAGTAAGGCTGGAGNNN	chr8	88558077	cAaACAGAacAAGtCTGGAGAGG	+	5
AACACAGAGTAAGGCTGGAGNNN	chr8	88662981	AgCACAtgGgAAGGCTGGtGAGG	+	5
AACACAGAGTAAGGCTGGAGNNN	chr8	89085596	AACACAGcaTtAGGCaGGAtTGG	-	5
AACACAGAGTAAGGCTGGAGNNN	chr8	89282006	AtgACAGAGcgAGGCTcGAGAGG	-	5
AACACAGAGTAAGGCTGGAGNNN	chr8	89562228	AgCACAcAcTgAGGCaGGAGGGG	+	5
AACACAGAGTAAGGCTGGAGNNN	chr8	91242266	AAgACAGAGgAAGGaaGGAGTGG	-	4
AACACAGAGTAAGGCTGGAGNNN	chr8	93060150	AAgACAGtGTtctGCTGGAGTGG	-	5
AACACAGAGTAAGGCTGGAGNNN	chr8	96936861	AACACAcAcTAAtaCTtGAGAGG	-	5
AACACAGAGTAAGGCTGGAGNNN	chr8	98837682	cACACAGAGgAAaGCaGGAaTGG	-	5
AACACAGAGTAAGGCTGGAGNNN	chr8	100830509	AACAtAGAtaAAGGCaGGAaGGG	+	5
AACACAGAGTAAGGCTGGAGNNN	chr8	100539949	tAaACAGAGTAAGGaTGaAaTGG	-	5
AACACAGAGTAAGGCTGGAGNNN	chr8	100554792	AAgACAGAGaAAGaCaGGAaGGG	-	5
AACACAGAGTAAGGCTGGAGNNN	chr8	102019868	AACAaAGAGgAtGGagGGAGGGG	+	5
AACACAGAGTAAGGCTGGAGNNN	chr8	102123276	tcCACAGgGTgAGGCaGGAGGGG	+	5
AACACAGAGTAAGGCTGGAGNNN	chr8	102366347	AgaAaAGgGTAAGGCTGGgGAGG	+	5
AACACAGAGTAAGGCTGGAGNNN	chr8	103394400	AgCACAGAaagAGGCTGGtGAGG	+	5
AACACAGAGTAAGGCTGGAGNNN	chr8	103717044	ttCACAGAGgAAGGgaGGAGGGG	+	5
AACACAGAGTAAGGCTGGAGNNN	chr8	108161946	cACACAGAaaAAGGCTGcAaGGG	-	5
AACACAGAGTAAGGCTGGAGNNN	chr8	108520117	AACAaAGcaaAAGGCTGcAGGGG	+	5
AACACAGAGTAAGGCTGGAGNNN	chr8	109308528	AACACtGAGTAAGaCTGacGGGG	+	4
AACACAGAGTAAGGCTGGAGNNN	chr8	109511889	AACACAGgGgcAGGCTccAGGGG	+	5
AACACAGAGTAAGGCTGGAGNNN	chr8	109498815	AACACgGAGTAgGGCTtccGTGG	+	5
AACACAGAGTAAGGCTGGAGNNN	chr8	109708143	gcCACAGAaaAgGGCTGGAGGGG	+	5
AACACAGAGTAAGGCTGGAGNNN	chr8	109790906	AgCACAGAGcAtGGaTaGAGTGG	+	5
AACACAGAGTAAGGCTGGAGNNN	chr8	109973937	AttACAGAGcAgGGgTGGAGGGG	+	5
AACACAGAGTAAGGCTGGAGNNN	chr8	110007507	AACACAGAGagAtGCTGGctGGG	+	5
AACACAGAGTAAGGCTGGAGNNN	chr8	110294506	AAaACAGgGaAAGGaTGaAGGGG	+	5
AACACAGAGTAAGGCTGGAGNNN	chr8	111681068	AAaACAGAtaAAcGCTGGAGAGG	+	4
AACACAGAGTAAGGCTGGAGNNN	chr8	111720181	AACAaAGgGgAAGGCTtGgGAGG	+	5
AACACAGAGTAAGGCTGGAGNNN	chr8	111964600	tAgACAGAGTAgaGaTGGAGCGG	-	5
AACACAGAGTAAGGCTGGAGNNN	chr8	113957413	AACcCAGAGTgAaGgaGGAGGGG	+	5
AACACAGAGTAAGGCTGGAGNNN	chr8	116638598	gACACAGgGcAgGGCTGcAGAGG	+	5
AACACAGAGTAAGGCTGGAGNNN	chr3	1131896	AACAaAGAGTgAGGgTGGgaGGG	+	5
AACACAGAGTAAGGCTGGAGNNN	chr3	3635619	gACACAGgGTAAGGaaGGAGAGG	+	4
AACACAGAGTAAGGCTGGAGNNN	chr3	4609310	tACACAcAaTAAtGCTGGAGAGG	-	4
AACACAGAGTAAGGCTGGAGNNN	chr3	5131263	AAgACAGAGTgttGgTGGAGGGG	-	5
AACACAGAGTAAGGCTGGAGNNN	chr3	5188568	AAaAgAGAGactGGCTGGAGGGG	-	5
AACACAGAGTAAGGCTGGAGNNN	chr3	6617837	AAaACAtAaTAAGGCaGtAGTGG	-	5
AACACAGAGTAAGGCTGGAGNNN	chr3	6633800	AACAgAGAGTAgGGCatGAGTGG	-	4
AACACAGAGTAAGGCTGGAGNNN	chr3	7212973	cAaAgtGAGTgAGGCTGGAGGGG	+	5
AACACAGAGTAAGGCTGGAGNNN	chr3	7865074	AACgaAGAccAAGaCTGGAGAGG	-	5
AACACAGAGTAAGGCTGGAGNNN	chr3	8935976	AAgACAGAGTAtGGtaaGAGTGG	-	5
AACACAGAGTAAGGCTGGAGNNN	chr3	9066927	AAgACAGAGTAtGGtaaGAGTGG	-	5
AACACAGAGTAAGGCTGGAGNNN	chr3	10613021	AACAaAGAtgAAGGCaGGgGTGG	-	5
AACACAGAGTAAGGCTGGAGNNN	chr3	12638499	AcCACtGAtTAAGaCTGGgGTGG	+	5
AACACAGAGTAAGGCTGGAGNNN	chr3	13964840	AAgAaAGAcTAAGGCaGGAaAGG	+	5
AACACAGAGTAAGGCTGGAGNNN	chr3	15022532	AgCAgAGAGgAtGGCgGGAGGGG	+	5
AACACAGAGTAAGGCTGGAGNNN	chr3	15207888	tAtACAGAGagAGGCaGGAGAGG	-	5
AACACAGAGTAAGGCTGGAGNNN	chr3	17480567	AACACAGgcTgAGGCTGagGTGG	+	5
AACACAGAGTAAGGCTGGAGNNN	chr3	18035450	AAaAaAGAGgAAGGaTGGgGAGG	+	5
AACACAGAGTAAGGCTGGAGNNN	chr3	20808515	AgtAaAGAaTgAGGCTGGAGAGG	+	5
AACACAGAGTAAGGCTGGAGNNN	chr3	21485194	AACtCAGAGTgAGaaTGGAGGGG	+	4
AACACAGAGTAAGGCTGGAGNNN	chr3	22252821	AcCACtGAtTAAGaCTGGgGTGG	-	5
AACACAGAGTAAGGCTGGAGNNN	chr3	24419620	cACAgAGAagAAGGCTGGAGAGG	+	4
AACACAGAGTAAGGCTGGAGNNN	chr3	24515460	cACACAGAGTcAGGgaGcAGAGG	+	5
AACACAGAGTAAGGCTGGAGNNN	chr3	24358737	cACAgAGAagAAGGCTGGAGAGG	-	4
AACACAGAGTAAGGCTGGAGNNN	chr3	25958800	AAtACAGgGaAAGGCTtGAGCGG	-	4
AACACAGAGTAAGGCTGGAGNNN	chr3	25981909	AACcCAGgGTAAGGgaaGAGAGG	-	5
AACACAGAGTAAGGCTGGAGNNN	chr3	26155316	AgCAgAaAGcAtGGCTGGAGTGG	+	5
AACACAGAGTAAGGCTGGAGNNN	chr3	26980459	AACAaAaAcaAAtGCTGGAGTGG	+	5
AACACAGAGTAAGGCTGGAGNNN	chr3	27178625	AAgACAGAGTAAGGacaGgGTGG	+	5
AACACAGAGTAAGGCTGGAGNNN	chr3	27590164	AgCACAGAaTAAaGaTGGAGAGG	+	4
AACACAGAGTAAGGCTGGAGNNN	chr3	29517851	tACAagcAGTAAtGCTGGAGAGG	-	5
AACACAGAGTAAGGCTGGAGNNN	chr3	31527238	AACAaAGAGcAAGGCTcagGCGG	-	5
AACACAGAGTAAGGCTGGAGNNN	chr3	31609082	cACACAGAGgAAGttTGGAGGGG	-	4
AACACAGAGTAAGGCTGGAGNNN	chr3	32575056	cACACAGAtTAAGatTaGAGGGG	+	5
AACACAGAGTAAGGCTGGAGNNN	chr3	32697816	tggACAGAGTAAGGtgGGAGTGG	+	5
AACACAGAGTAAGGCTGGAGNNN	chr3	33460952	gACACAGAGacAGGaTGGAtGGG	-	5
AACACAGAGTAAGGCTGGAGNNN	chr3	33748114	tACtgAGAGcAgGGCTGGAGTGG	-	5
AACACAGAGTAAGGCTGGAGNNN	chr3	34003572	cACAaAGAGacAGGaTGGAGCGG	-	5
AACACAGAGTAAGGCTGGAGNNN	chr3	36110458	AACAggGAGTgAGGCaGGAGGGG	-	4
AACACAGAGTAAGGCTGGAGNNN	chr3	36629771	AACAaAGAGgAAGGagaGAGCGG	-	5
AACACAGAGTAAGGCTGGAGNNN	chr3	43755063	AcCACtGAtTAAGaCTGcAGTGG	-	5
AACACAGAGTAAGGCTGGAGNNN	chr3	44139314	AACACAGAaTAAGGaaGaAaGGG	-	5
AACACAGAGTAAGGCTGGAGNNN	chr3	51625987	tcCACAGAGTAAGGCaGaAGTGG	-	4
AACACAGAGTAAGGCTGGAGNNN	chr3	52149640	tAaAaAGAtTAAGGCTGGgGTGG	-	5
AACACAGAGTAAGGCTGGAGNNN	chr3	52659818	AgCtCAGAGgAAGGCTGGAaGGG	-	4
AACACAGAGTAAGGCTGGAGNNN	chr3	53623339	AACAtAagGgAAGGCaGGAGTGG	+	5
AACACAGAGTAAGGCTGGAGNNN	chr3	55704079	tACAaAtAaTAAtGCTGGAGAGG	-	5
AACACAGAGTAAGGCTGGAGNNN	chr3	56091326	AACAaAGAGTtAGGCaGGgtTGG	+	5
AACACAGAGTAAGGCTGGAGNNN	chr3	59382155	AAgAaAGAGcAAaGCaGGAGGGG	+	5
AACACAGAGTAAGGCTGGAGNNN	chr3	59780389	AAtACAGtGTcAGGCaGGtGGGG	+	5
AACACAGAGTAAGGCTGGAGNNN	chr3	59911779	AAgAaAGAGTAActCTGcAGTGG	+	5
AACACAGAGTAAGGCTGGAGNNN	chr3	60192087	AACACAGgGgAAGGgaGGAGTGG	-	4
AACACAGAGTAAGGCTGGAGNNN	chr3	61115863	tACAaAcAaTAAtGCTGGAGAGG	+	5
AACACAGAGTAAGGCTGGAGNNN	chr3	63660051	gACAaAGAGTAAGGCTcaAcAGG	-	5
AACACAGAGTAAGGCTGGAGNNN	chr3	65183820	AAtACAcAGTAAGGCTtGAcAGG	-	4
AACACAGAGTAAGGCTGGAGNNN	chr3	66618626	cACAgAGAGaAAGGgTGGAGAGG	-	4
AACACAGAGTAAGGCTGGAGNNN	chr3	67586376	AACAtAGAccAAGGtTGGAaAGG	-	5
AACACAGAGTAAGGCTGGAGNNN	chr3	68378075	gAaACAaAGTcAGGCTGGAGAGG	-	4
AACACAGAGTAAGGCTGGAGNNN	chr3	69958724	gACACAGAaTgAGGCTGGAcAGG	+	4
AACACAGAGTAAGGCTGGAGNNN	chr3	70251761	AcCAaAGgGaAAGGCTGGAaGGG	-	5
AACACAGAGTAAGGCTGGAGNNN	chr3	77938580	tACACAGccTAAtGCTGGtGAGG	-	5
AACACAGAGTAAGGCTGGAGNNN	chr3	80406293	tACACAtAGTAAaGCTGttGTGG	-	5
AACACAGAGTAAGGCTGGAGNNN	chr3	83242245	AAagtAGAGaAAtGCTGGAGTGG	+	5
AACACAGAGTAAGGCTGGAGNNN	chr3	84018953	gACAtgtAGTtAGGCTGGAGCGG	+	5
AACACAGAGTAAGGCTGGAGNNN	chr3	84072828	gACACtGAGTAAaGgaGGAGGGG	-	5
AACACAGAGTAAGGCTGGAGNNN	chr3	92220904	AACcCAGAGTcAGGaTGGAGTGG	+	3
AACACAGAGTAAGGCTGGAGNNN	chr3	93652016	AAaAgAGAGTgAGaCTaGAGAGG	-	5
AACACAGAGTAAGGCTGGAGNNN	chr3	96611758	AgCACAGAGaAgGGCTGGgGGGG	-	4
AACACAGAGTAAGGCTGGAGNNN	chr3	96970017	AgagCAGAGggAGGCTGGAGAGG	+	5
AACACAGAGTAAGGCTGGAGNNN	chr3	97156442	AgCACAGtGctAGGCTGcAGAGG	+	5
AACACAGAGTAAGGCTGGAGNNN	chr3	101186844	AAgACAGAGaAAGagTGGcGCGG	-	5
AACACAGAGTAAGGCTGGAGNNN	chr3	102092726	tACAaAcAGTtAtGCTGGAGAGG	+	5
AACACAGAGTAAGGCTGGAGNNN	chr3	103416776	AACAgAGgGTAAGaaTGGgGTGG	+	5
AACACAGAGTAAGGCTGGAGNNN	chr3	103645794	gAgAaAcAGTgAGGCTGGAGAGG	+	5
AACACAGAGTAAGGCTGGAGNNN	chr3	104633366	AACtaAtAGgAAGGCTGcAGAGG	-	5
AACACAGAGTAAGGCTGGAGNNN	chr3	104813549	ctCACAGAGTtAGGCaGGgGAGG	-	5
AACACAGAGTAAGGCTGGAGNNN	chr3	105940324	tACACAcAGTcAGcCTGtAGCGG	+	5
AACACAGAGTAAGGCTGGAGNNN	chr3	105817963	tACcCAGAGTtgGGCTGGgGAGG	-	5
AACACAGAGTAAGGCTGGAGNNN	chr3	108456088	ccCACAGAGTAAGtCTtaAGAGG	-	5
AACACAGAGTAAGGCTGGAGNNN	chr3	110769776	ggCACAGAGTcAGGCTGGtcAGG	+	5
AACACAGAGTAAGGCTGGAGNNN	chr3	110959124	cACcCAGAtTAAGGCcGGgGTGG	-	5
AACACAGAGTAAGGCTGGAGNNN	chr3	111485296	gACACAGtGctAGGCaGGAGGGG	-	5
AACACAGAGTAAGGCTGGAGNNN	chr3	113261903	ggaACAGtGTAAGGCTGtAGGGG	+	5
AACACAGAGTAAGGCTGGAGNNN	chr3	113461786	AggACAaAGTgAGGCaGGAGAGG	+	5
AACACAGAGTAAGGCTGGAGNNN	chr3	114205700	AAgcCAGgGcAAGGCTGGtGGGG	+	5
AACACAGAGTAAGGCTGGAGNNN	chr3	114862584	AgaAgAcAGaAAGGCTGGAGAGG	+	5
AACACAGAGTAAGGCTGGAGNNN	chr3	115696660	AACACAGAGaAAatCTGtAtAGG	-	5
AACACAGAGTAAGGCTGGAGNNN	chr3	118634480	AACtaAGAcaAAGGCTGGcGAGG	+	5
AACACAGAGTAAGGCTGGAGNNN	chr3	121261857	AACACAGgGaAAGaaTGaAGAGG	+	5
AACACAGAGTAAGGCTGGAGNNN	chr3	121208024	gctACAGAGcAAGGCTGGtGAGG	-	5
AACACAGAGTAAGGCTGGAGNNN	chr3	121716242	AAtACAGAGTtAaGCTGGtcAGG	+	5
AACACAGAGTAAGGCTGGAGNNN	chr3	123176293	AcCAgAGgGTAAGGgTGGtGAGG	-	5
AACACAGAGTAAGGCTGGAGNNN	chr3	123780973	AcCACAGAcTgAGcCaGGAGAGG	+	5
AACACAGAGTAAGGCTGGAGNNN	chr3	124596531	tACACctAGTAgGGCaGGAGCGG	-	5
AACACAGAGTAAGGCTGGAGNNN	chr11	318776	AACcCAGAGTggGGaTGGAGCGG	-	4
AACACAGAGTAAGGCTGGAGNNN	chr11	1318038	AtCACAGAaTAAGGaTccAGAGG	+	5
AACACAGAGTAAGGCTGGAGNNN	chr11	2691407	AttAagGAGTAAGGaTGGAGAGG	+	5
AACACAGAGTAAGGCTGGAGNNN	chr11	2982747	AAggCAGAGcAAGGgTGGAtGGG	+	5
AACACAGAGTAAGGCTGGAGNNN	chr11	4030644	AACtCAGcGaAgGaCTGGAGAGG	-	5
AACACAGAGTAAGGCTGGAGNNN	chr11	4358831	AAacgAGAGcAtGGCTGGAGGGG	-	5
AACACAGAGTAAGGCTGGAGNNN	chr11	4661440	AAaAaAGAGTtAGGCTttAGAGG	-	5
AACACAGAGTAAGGCTGGAGNNN	chr11	5553469	AAtAaAGgGTAgGGCaGGAGTGG	-	5
AACACAGAGTAAGGCTGGAGNNN	chr11	7533478	AtCACAGAtTgtGGCTGGAGAGG	+	4
AACACAGAGTAAGGCTGGAGNNN	chr11	7454182	AcCACAGgGagtGGCTGGAGTGG	-	5
AACACAGAGTAAGGCTGGAGNNN	chr11	9630418	gACACAGAGccAGGCTGGAaCGG	+	4
AACACAGAGTAAGGCTGGAGNNN	chr11	10543350	gcgACAGAGaAAGGCcGGAGAGG	+	5
AACACAGAGTAAGGCTGGAGNNN	chr11	11712597	AACACAGAGTAAGGCcactGAGG	-	4
AACACAGAGTAAGGCTGGAGNNN	chr11	13102961	AACACtGAGTAAGGaTtcAcAGG	-	5
AACACAGAGTAAGGCTGGAGNNN	chr11	13750538	AAggCAGgGTgAGGCaGGAGTGG	-	5
AACACAGAGTAAGGCTGGAGNNN	chr11	14766041	AACAgAGAGTAtGaCTtGAtTGG	-	5
AACACAGAGTAAGGCTGGAGNNN	chr11	16237236	AgtACAGAaTAAGGgTGcAGAGG	-	5
AACACAGAGTAAGGCTGGAGNNN	chr11	17188131	AtCACAGAGgAgGGaTGGAGGGG	+	4
AACACAGAGTAAGGCTGGAGNNN	chr11	17389268	AtCACAGAGgAgGGaTGGAGGGG	+	4
AACACAGAGTAAGGCTGGAGNNN	chr11	19566922	AACAaAcAGTAAGcCTtGgGGGG	+	5
AACACAGAGTAAGGCTGGAGNNN	chr11	20445846	AAaACAcAGaAAGaCTGGAaGGG	-	5
AACACAGAGTAAGGCTGGAGNNN	chr11	22295632	AAaACAaAtTAAGttTGGAGAGG	-	5
AACACAGAGTAAGGCTGGAGNNN	chr11	22397315	gACACAGgGaAAGGggGGAGGGG	-	5
AACACAGAGTAAGGCTGGAGNNN	chr11	23538718	AACAtAcAtTAAGcCTGGAGAGG	-	4
AACACAGAGTAAGGCTGGAGNNN	chr11	26953463	AcCACAGAGTctGtCTGGAaAGG	+	5
AACACAGAGTAAGGCTGGAGNNN	chr11	27032355	AAtAaAaAtTAAGGgTGGAGCGG	+	5
AACACAGAGTAAGGCTGGAGNNN	chr11	27803972	cACACAGAtaAAGcCTGGgGAGG	-	5
AACACAGAGTAAGGCTGGAGNNN	chr11	29925926	AgaAgAGAGgAgGGCTGGAGAGG	-	5
AACACAGAGTAAGGCTGGAGNNN	chr11	31161738	gAgACAGAGacAGGgTGGAGTGG	+	5
AACACAGAGTAAGGCTGGAGNNN	chr11	31307850	AAgAgAGAGgAAtGCTGGgGTGG	+	5
AACACAGAGTAAGGCTGGAGNNN	chr11	36360486	AAtACAGAGTAAGGaaGaAcTGG	+	5
AACACAGAGTAAGGCTGGAGNNN	chr11	36380101	AAaACAGAGTAAGGgTtGccAGG	+	5
AACACAGAGTAAGGCTGGAGNNN	chr11	36221788	AACACAaAacAAGGCaGGAaAGG	-	5
AACACAGAGTAAGGCTGGAGNNN	chr11	36540845	AAttCAGAGcAAGGtTaGAGAGG	+	5
AACACAGAGTAAGGCTGGAGNNN	chr11	38254936	AAgACAcgGTAAGGCatGAGGGG	-	5
AACACAGAGTAAGGCTGGAGNNN	chr11	39006475	AACACActGcAgGGCTGGAcAGG	-	5
AACACAGAGTAAGGCTGGAGNNN	chr11	39092829	AAtACAGAaTAAGGgTGGgGAGG	-	4
AACACAGAGTAAGGCTGGAGNNN	chr11	40496840	AACAaAaAGaAAGaCTGtAGTGG	-	5
AACACAGAGTAAGGCTGGAGNNN	chr11	43137378	AACACAGAGgAAaGtTtGAaGGG	-	5
AACACAGAGTAAGGCTGGAGNNN	chr11	44701017	cACACAaAtTgAGaCTGGAGAGG	+	5
AACACAGAGTAAGGCTGGAGNNN	chr11	45301537	AACcCAGAGTAAGGgTGaAcTGG	-	4
AACACAGAGTAAGGCTGGAGNNN	chr11	47230389	AgCACtGAGTAAGGtTGttGGGG	-	5
AACACAGAGTAAGGCTGGAGNNN	chr11	47438919	AACAgAGgGTAAGGCaGGgGTGG	-	4
AACACAGAGTAAGGCTGGAGNNN	chr11	47581881	AAaACAGAcTAAtGCaGGAGGGG	+	4
AACACAGAGTAAGGCTGGAGNNN	chr11	48895208	AACACgGAtTAAGGCcGtgGGGG	+	5
AACACAGAGTAAGGCTGGAGNNN	chr11	48954624	AACACgGAtTAAGGCcGtgGGGG	+	5
AACACAGAGTAAGGCTGGAGNNN	chr11	49566403	AACAaAGAGgAAGcCcaGAGAGG	-	5
AACACAGAGTAAGGCTGGAGNNN	chr11	49878874	AAgACAaAGatAGcCTGGAGTGG	+	5
AACACAGAGTAAGGCTGGAGNNN	chr11	51036634	AcaACtGAGcAAGtCTGGAGTGG	-	5
AACACAGAGTAAGGCTGGAGNNN	chr11	53396180	AACAggGAGgAAGGaTGGAtGGG	+	5
AACACAGAGTAAGGCTGGAGNNN	chr11	55223295	gtCACAGAGcAAGGaTGaAGGGG	-	5
AACACAGAGTAAGGCTGGAGNNN	chr11	62630978	AgCAaAGAGaAAGGtcGGAGGGG	+	5
AACACAGAGTAAGGCTGGAGNNN	chr11	63641649	cACAgAGAagAAtGCTGGAGAGG	+	5
AACACAGAGTAAGGCTGGAGNNN	chr11	64148527	AACACAGAGcAAGGacGaAaAGG	-	5
AACACAGAGTAAGGCTGGAGNNN	chr11	65178910	ActgCAGAGaAAGGCTGcAGCGG	+	5
AACACAGAGTAAGGCTGGAGNNN	chr11	67582832	gACAgAGAaTAAGGCaGGAtAGG	-	5
AACACAGAGTAAGGCTGGAGNNN	chr11	68802790	AgCACAGAGaAAGGCTGaAcTGG	-	4
AACACAGAGTAAGGCTGGAGNNN	chr11	69494286	tAgACAGgGTAAGGgTGcAGTGG	+	5
AACACAGAGTAAGGCTGGAGNNN	chr11	70837024	ggCACAGAGTgAGcCTGGAcGGG	+	5
AACACAGAGTAAGGCTGGAGNNN	chr11	71128193	cACcCAGAGTcAGGaTGGAaGGG	-	5
AACACAGAGTAAGGCTGGAGNNN	chr11	73175225	ActgCAGAagAAGGCTGGAGTGG	-	5
AACACAGAGTAAGGCTGGAGNNN	chr11	73262323	ActgCAGAagAAGGCTGGAGTGG	-	5
AACACAGAGTAAGGCTGGAGNNN	chr11	73492845	AgCACAGtaTAAatCTGGAGTGG	-	5
AACACAGAGTAAGGCTGGAGNNN	chr11	74099882	AAacCAGtGTgAaGCTGGAGAGG	-	5
AACACAGAGTAAGGCTGGAGNNN	chr11	76428521	AgCACAGtGTggGGCTGGgGAGG	+	5
AACACAGAGTAAGGCTGGAGNNN	chr11	76841053	AAtACAGAGcAgGGgTtGAGTGG	-	5
AACACAGAGTAAGGCTGGAGNNN	chr11	77619701	AtCACAGgGTgAGGCTGGtGTGG	+	4
AACACAGAGTAAGGCTGGAGNNN	chr11	78184542	AACACAGAaTAAattgGGAGAGG	+	5
AACACAGAGTAAGGCTGGAGNNN	chr11	78364733	gACACAGgGcAAGGCTaaAGAGG	-	5
AACACAGAGTAAGGCTGGAGNNN	chr11	79104249	AACAaAGAaaAAGaCTGGAtAGG	+	5
AACACAGAGTAAGGCTGGAGNNN	chr11	78974777	cACACAGAGTcAGGagGtAGCGG	-	5
AACACAGAGTAAGGCTGGAGNNN	chr11	79864016	AACACAGAGTtAGGaaaGAaAGG	-	5
AACACAGAGTAAGGCTGGAGNNN	chr11	81328924	AACcCAGAGgAAGGaaGGAaGGG	-	5
AACACAGAGTAAGGCTGGAGNNN	chr11	82293487	AACgCAGgacAAGGCTGaAGGGG	+	5
AACACAGAGTAAGGCTGGAGNNN	chr11	85269773	AACACAaAGaAActaTGGAGGGG	+	5
AACACAGAGTAAGGCTGGAGNNN	chr11	85606487	gACgaAGgGTAAGGCTGGAGCGG	+	4
AACACAGAGTAAGGCTGGAGNNN	chr11	85629847	AACACAtccTtAGGaTGGAGAGG	-	5
AACACAGAGTAAGGCTGGAGNNN	chr11	85782137	AgCgCAGAGTAgGGCaGGAaGGG	-	5
AACACAGAGTAAGGCTGGAGNNN	chr11	87753266	AAtACAGAGctAcGaTGGAGAGG	-	5
AACACAGAGTAAGGCTGGAGNNN	chr11	88984259	gACtCAGAGaAAGGCTtGgGTGG	+	5
AACACAGAGTAAGGCTGGAGNNN	chr11	88982842	gACtCAGAGaAAGGCTtGgGTGG	-	5
AACACAGAGTAAGGCTGGAGNNN	chr11	92831601	AgaACgGAGaAcGGCTGGAGAGG	+	5
AACACAGAGTAAGGCTGGAGNNN	chr11	92667542	AACACAGAGTcAcGgaGGAcAGG	-	5
AACACAGAGTAAGGCTGGAGNNN	chr11	94171597	cACACAGAGTAAGaaTGaAGAGG	-	4
AACACAGAGTAAGGCTGGAGNNN	chr11	94941508	AACACAGtGTgAGGgTGGAaGGG	-	4
AACACAGAGTAAGGCTGGAGNNN	chr11	95414115	AACACAGAGTggGGaTaGcGAGG	+	5
AACACAGAGTAAGGCTGGAGNNN	chr11	95489585	AgCACAcAGcAAaGCaGGAGGGG	-	5
AACACAGAGTAAGGCTGGAGNNN	chr11	95830606	AAgACAGAGTgtGGCaGaAGGGG	+	5
AACACAGAGTAAGGCTGGAGNNN	chr11	96002841	AACAgAGAGcAAGcaTGGtGAGG	-	5
AACACAGAGTAAGGCTGGAGNNN	chr11	95994076	AACAgtGAcTgAGcCTGGAGAGG	-	5
AACACAGAGTAAGGCTGGAGNNN	chr11	96210298	AAtACAcAGTAAGGCTtaAtAGG	+	5
AACACAGAGTAAGGCTGGAGNNN	chr11	98275237	AACAgAGAGaAgGGaTGGgGAGG	-	5
AACACAGAGTAAGGCTGGAGNNN	chr11	98380889	cACAgAGgGTAAGGCTGGAcAGG	-	4
AACACAGAGTAAGGCTGGAGNNN	chr11	98843639	gACACAGAGaAAGGtTGGAGGGG	-	3
AACACAGAGTAAGGCTGGAGNNN	chr11	99168546	gACACAGgGTAAGtCaGGtGAGG	+	5
AACACAGAGTAAGGCTGGAGNNN	chr11	99983035	AACACAGAGTgAGGtaGagGAGG	+	5
AACACAGAGTAAGGCTGGAGNNN	chr11	100205382	AACAaAaAGgAAGGCTGGAtGGG	-	4
AACACAGAGTAAGGCTGGAGNNN	chr11	100911111	tcCACAGAGcAgGGCTGGAGGGG	+	4
AACACAGAGTAAGGCTGGAGNNN	chr11	100938155	AcaACAGAGTcAGaaTGGAGGGG	-	5
AACACAGAGTAAGGCTGGAGNNN	chr11	102911963	AcCACAGctTAAGGCaGGtGAGG	-	5
AACACAGAGTAAGGCTGGAGNNN	chr11	103189005	AACAtAGAaagAGGtTGGAGTGG	-	5
AACACAGAGTAAGGCTGGAGNNN	chr11	104832538	AACcaAGgGTActGCTGGAGTGG	-	5
AACACAGAGTAAGGCTGGAGNNN	chr11	104983747	AgCAagGAGTggGGCTGGAGAGG	-	5
AACACAGAGTAAGGCTGGAGNNN	chr11	105624838	AACtCAGAGcAAtGCTccAGAGG	+	5
AACACAGAGTAAGGCTGGAGNNN	chr11	105763172	AACACAGAaTccatCTGGAGGGG	+	5
AACACAGAGTAAGGCTGGAGNNN	chr11	107112798	AcCACgGgGTgAGGCTGGgGTGG	+	5
AACACAGAGTAAGGCTGGAGNNN	chr11	107262271	cgCgCAGAGTctGGCTGGAGAGG	+	5
AACACAGAGTAAGGCTGGAGNNN	chr11	108018172	AACACgGAGgAAGGCaGccGGGG	+	5
AACACAGAGTAAGGCTGGAGNNN	chr11	109564767	AtCACtGAacAAGaCTGGAGAGG	+	5
AACACAGAGTAAGGCTGGAGNNN	chr11	109909613	AgCACAGAGcAAaGtgGGAGGGG	+	5
AACACAGAGTAAGGCTGGAGNNN	chr11	109834329	AgCcCAGAGcAAGGCcGGAGCGG	-	4
AACACAGAGTAAGGCTGGAGNNN	chr11	109983070	AcCACAGAGgtAGGgTGGgGTGG	+	5
AACACAGAGTAAGGCTGGAGNNN	chr21	2185444	AACtCAGcGTtcGtCTGGAGTGG	+	5
AACACAGAGTAAGGCTGGAGNNN	chr21	2537507	cAtACAGAGTAAGGgTaGAtGGG	+	5
AACACAGAGTAAGGCTGGAGNNN	chr21	3118312	cACAaAcAGTAAatCTGGAGAGG	-	5
AACACAGAGTAAGGCTGGAGNNN	chr21	3756706	ggCACAGAGTAAGGCaGGgaAGG	+	5
AACACAGAGTAAGGCTGGAGNNN	chr21	5250377	AACACAaAGaAAtcCTGGgGTGG	-	5
AACACAGAGTAAGGCTGGAGNNN	chr21	6465501	AAgAgAGAaaAAGaCTGGAGCGG	-	5
AACACAGAGTAAGGCTGGAGNNN	chr21	8019851	AAtACAcAGTAgGGCTGGgaAGG	+	5
AACACAGAGTAAGGCTGGAGNNN	chr21	9495238	AAaAgAGAGgAAGGCaGGAGAGG	+	4
AACACAGAGTAAGGCTGGAGNNN	chr21	9445180	AACtCAGAGggAGGCTGGcGCGG	-	4
AACACAGAGTAAGGCTGGAGNNN	chr21	11339609	gACACAaAGTAAGGagGGAGTGG	+	4
AACACAGAGTAAGGCTGGAGNNN	chr21	14651779	AACcCAGAGTcAtGCctGAGGGG	+	5
AACACAGAGTAAGGCTGGAGNNN	chr21	14995270	AACACgGAGcAAcGCTGGAGCGG	-	3
AACACAGAGTAAGGCTGGAGNNN	chr21	16011164	AgaACAGAGgcAcGCTGGAGGGG	-	5
AACACAGAGTAAGGCTGGAGNNN	chr21	16613344	gAtcCAGAtcAAGGCTGGAGAGG	-	5
AACACAGAGTAAGGCTGGAGNNN	chr21	18821841	AAgACAGAGcAAGGCTGttcCGG	-	5
AACACAGAGTAAGGCTGGAGNNN	chr21	19155600	cttACAGAGTgAGGCTGGAtGGG	+	5
AACACAGAGTAAGGCTGGAGNNN	chr21	19093899	AACAgAcAagAAGGaTGGAGGGG	-	5
AACACAGAGTAAGGCTGGAGNNN	chr21	19350564	AACACAcctTgAGGCTGcAGTGG	+	5
AACACAGAGTAAGGCTGGAGNNN	chr21	20266164	AAgACAGAGcggGGCTGaAGGGG	-	5
AACACAGAGTAAGGCTGGAGNNN	chr21	21374465	AAggCAGAaTAAaGaTGGAGAGG	-	5
AACACAGAGTAAGGCTGGAGNNN	chr21	21463488	AAtACAGtaTAtGGaTGGAGGGG	-	5
AACACAGAGTAAGGCTGGAGNNN	chr21	21654031	AgCACtGAGTgAGGCTGcAGGGG	-	4
AACACAGAGTAAGGCTGGAGNNN	chr21	22276395	AACAgtGAtTAAttCTGGAGAGG	-	5
AACACAGAGTAAGGCTGGAGNNN	chr21	24187100	AACAtAGAaTAAGGaTGaAaAGG	-	5
AACACAGAGTAAGGCTGGAGNNN	chr21	25564951	AACACtGAaTAAGcaTGGAaGGG	+	5
AACACAGAGTAAGGCTGGAGNNN	chr21	25662531	gACACAGAaTggGGgTGGAGAGG	-	5
AACACAGAGTAAGGCTGGAGNNN	chr21	26184536	AggAgAGAGTAAGGgaGGAGAGG	-	5
AACACAGAGTAAGGCTGGAGNNN	chr21	28134031	AACtCAcAGcAAGGCaaGAGGGG	+	5
AACACAGAGTAAGGCTGGAGNNN	chr21	28048536	AACACAGgGaAAGGtTGcAcTGG	-	5
AACACAGAGTAAGGCTGGAGNNN	chr21	29000550	AgCACAtAaTAAGGCTcaAGAGG	-	5
AACACAGAGTAAGGCTGGAGNNN	chr21	28932452	AtaAgAcAGgAAGGCTGGAGGGG	-	5
AACACAGAGTAAGGCTGGAGNNN	chr21	29853573	AcCtCAGAGTgAaGCaGGAGAGG	+	5
AACACAGAGTAAGGCTGGAGNNN	chr21	30019295	cACACAaAGTcAGGCaGGAaGGG	-	5
AACACAGAGTAAGGCTGGAGNNN	chr21	30445946	AgCcCAGAGgAAGtaTGGAGGGG	+	5
AACACAGAGTAAGGCTGGAGNNN	chr21	30632539	AgCACAGtGgAAGtCTGGAGAGG	-	4
AACACAGAGTAAGGCTGGAGNNN	chr21	31574018	AcCtCAGAGaAAccCTGGAGCGG	-	5
AACACAGAGTAAGGCTGGAGNNN	chr21	31850842	AACAgAGAGaAAGGCcaGgGAGG	+	5
AACACAGAGTAAGGCTGGAGNNN	chr21	33353125	ggCtCAGAGgAAGGCTGGgGAGG	+	5
AACACAGAGTAAGGCTGGAGNNN	chr21	34662167	AACAatGAGTAActCTaGAGAGG	+	5
AACACAGAGTAAGGCTGGAGNNN	chr21	39788918	AAaACAGctTAgGGCTGGAaGGG	-	5
AACACAGAGTAAGGCTGGAGNNN	chr21	40927841	AACAgAGAaTAAcaCTGGgGTGG	-	5
AACACAGAGTAAGGCTGGAGNNN	chr21	42738911	cACACAGtaTAAcGCTGaAGTGG	+	5
AACACAGAGTAAGGCTGGAGNNN	chr21	44596601	gACcagGAGTAtGGCTGGAGAGG	-	5
AACACAGAGTAAGGCTGGAGNNN	chr21	45346009	ggCAgAGAGgAAGGCTGGAGGGG	+	4
AACACAGAGTAAGGCTGGAGNNN	chr21	45861858	AACACAGAGgAAtttTGcAGAGG	+	5
AACACAGAGTAAGGCTGGAGNNN	chr21	47990520	AACACAGAGaAgGGCTttAaAGG	+	5
AACACAGAGTAAGGCTGGAGNNN	chr21	50075972	AcCAaAGgGgAAGGCTGGgGTGG	+	5
AACACAGAGTAAGGCTGGAGNNN	chr21	50754901	AgCtgAGAGTgAGGCaGGAGTGG	-	5
AACACAGAGTAAGGCTGGAGNNN	chr21	51611895	tACggAGAGggAGGCTGGAGGGG	+	5
AACACAGAGTAAGGCTGGAGNNN	chr21	51928873	AACAtAGAGTAtGtCaGGAGAGG	+	4
AACACAGAGTAAGGCTGGAGNNN	chr21	54540983	gAgACtGAGaAAGGCTaGAGTGG	-	5
AACACAGAGTAAGGCTGGAGNNN	chr21	57870850	AAtACAGAGcAgGGaaGGAGGGG	+	5
AACACAGAGTAAGGCTGGAGNNN	chr21	58128553	AACcCAGAcTAgGGCTGcAtCGG	-	5
AACACAGAGTAAGGCTGGAGNNN	chr21	58840637	cACACAGgagAAGGCTGcAGAGG	+	5
AACACAGAGTAAGGCTGGAGNNN	chr21	59066739	AACACAGAcaAgGGggGGAGTGG	+	5
AACACAGAGTAAGGCTGGAGNNN	chr21	59125911	AAaACAGAGTAAaGtTGGgGAGG	+	4
AACACAGAGTAAGGCTGGAGNNN	chr21	59301904	AACACAaAGagAGGCTtGAaGGG	+	5
AACACAGAGTAAGGCTGGAGNNN	chr21	59736883	AgCACAGAGTggGtCTGGAaGGG	+	5
AACACAGAGTAAGGCTGGAGNNN	chr21	60119610	AtCACAGtGgAgGGCTGaAGGGG	-	5
AACACAGAGTAAGGCTGGAGNNN	chr21	60540747	cACACAGAGTcAGGCctGgGAGG	-	5
AACACAGAGTAAGGCTGGAGNNN	chr21	60609624	AgCACAcAGTAgGaCTaGAGGGG	-	5
AACACAGAGTAAGGCTGGAGNNN	chr21	63014439	gAgACccAGaAAGGCTGGAGTGG	-	5
AACACAGAGTAAGGCTGGAGNNN	chr21	64169235	AtCACAtgGTAAGGtTGGAaGGG	-	5
AACACAGAGTAAGGCTGGAGNNN	chr21	64411776	AACtCAGAtTctGGCTGcAGAGG	+	5
AACACAGAGTAAGGCTGGAGNNN	chr21	64851880	cctACAGAtTAAGGCTGGAtGGG	+	5
AACACAGAGTAAGGCTGGAGNNN	chr21	65450861	cACAgAGAaTcAGGaTGGAGGGG	+	5
AACACAGAGTAAGGCTGGAGNNN	chr21	65397747	cACgtgtAGTAAGGCTGGAGAGG	-	5
AACACAGAGTAAGGCTGGAGNNN	chr21	65563377	AgCcCAGAGaAAGaCTGGAGAGG	-	4
AACACAGAGTAAGGCTGGAGNNN	chr21	65813080	AgCcCAGAGaAgGGCTGGAaGGG	-	5
AACACAGAGTAAGGCTGGAGNNN	chr21	66769728	AACctAGAGcAgGGCTGGtGTGG	-	5
AACACAGAGTAAGGCTGGAGNNN	chr21	67486911	cACAtAGAtTAAGGgTtGAGGGG	-	5
AACACAGAGTAAGGCTGGAGNNN	chr18	2324212	AcCACtGAtTAAGaCTGGgGTGG	-	5
AACACAGAGTAAGGCTGGAGNNN	chr18	2297703	AgCAaAGAGaAAGGCgcGAGGGG	-	5
AACACAGAGTAAGGCTGGAGNNN	chr18	2734829	tgatCAGAGTAgGGCTGGAGAGG	-	5
AACACAGAGTAAGGCTGGAGNNN	chr18	4146752	ggCACAGAGgAcGGCaGGAGGGG	-	5
AACACAGAGTAAGGCTGGAGNNN	chr18	4235627	AtaACAGAGgAgGGgTGGAGGGG	-	5
AACACAGAGTAAGGCTGGAGNNN	chr18	6112872	AgCACAGgGatAGcCTGGAGTGG	+	5
AACACAGAGTAAGGCTGGAGNNN	chr18	6528946	AACACAGAGTctGtCTGcAaCGG	+	5
AACACAGAGTAAGGCTGGAGNNN	chr18	7136726	gACACAGAGcAgGcgTGGAGGGG	-	5
AACACAGAGTAAGGCTGGAGNNN	chr18	7719239	AACACAGAccAAccCaGGAGAGG	-	5
AACACAGAGTAAGGCTGGAGNNN	chr18	8055173	cACAgcGAGTgAGGCTGGgGCGG	+	5
AACACAGAGTAAGGCTGGAGNNN	chr18	8101646	AAacCAGAGgAAGtCTGcAGAGG	-	5
AACACAGAGTAAGGCTGGAGNNN	chr18	9656282	AAggCAGAGgAAGGaaGGAGGGG	+	5
AACACAGAGTAAGGCTGGAGNNN	chr18	10146180	cACACAGgGccAGGCTaGAGGGG	-	5
AACACAGAGTAAGGCTGGAGNNN	chr18	10811771	AACAtAGAaaAAGGtgGGAGAGG	+	5
AACACAGAGTAAGGCTGGAGNNN	chr18	11274045	AtCACAGAaTtgGcCTGGAGTGG	+	5
AACACAGAGTAAGGCTGGAGNNN	chr18	11262842	AgCACAGAGcAcGtCTGGAaAGG	+	5
AACACAGAGTAAGGCTGGAGNNN	chr18	11842578	AAaACAGAGcAgGGCTGGccGGG	+	5
AACACAGAGTAAGGCTGGAGNNN	chr18	12101833	AgCACAGAGgcAGcCTGGgGTGG	-	5
AACACAGAGTAAGGCTGGAGNNN	chr18	12911916	cACcCAGgGTAAGGCTGGgGTGG	+	4
AACACAGAGTAAGGCTGGAGNNN	chr18	12902500	tACACcGAGTAAGGCgtGAcAGG	+	5
AACACAGAGTAAGGCTGGAGNNN	chr18	13014517	AACACAcAGTgAGGggGaAGGGG	-	5
AACACAGAGTAAGGCTGGAGNNN	chr18	13047916	AcCcCAGAGcctGGCTGGAGAGG	-	5
AACACAGAGTAAGGCTGGAGNNN	chr18	13032453	gACcCAGcGTAAGtCTGGgGAGG	-	5
AACACAGAGTAAGGCTGGAGNNN	chr18	16335171	AACAtAGAGTAAGGaaGctGGGG	-	5
AACACAGAGTAAGGCTGGAGNNN	chr18	18863852	AgCAaAGAGaAAaGCaGGAGAGG	-	5
AACACAGAGTAAGGCTGGAGNNN	chr18	21906180	tAgACAGAGgAAGGaTGGAaAGG	+	5
AACACAGAGTAAGGCTGGAGNNN	chr18	21859064	cACAaAGAGTAgGGCcGGgGAGG	-	5
AACACAGAGTAAGGCTGGAGNNN	chr18	22184976	cAtACAcAcTAAGcCTGGAGGGG	+	5
AACACAGAGTAAGGCTGGAGNNN	chr18	22016284	AACACAGgGaAAGGCctGAaGGG	-	5
AACACAGAGTAAGGCTGGAGNNN	chr18	22563223	tAgACtGgGTAAGGCTaGAGGGG	-	5
AACACAGAGTAAGGCTGGAGNNN	chr18	24245897	AAtACAGtGTgAaGCTGGtGGGG	-	5
AACACAGAGTAAGGCTGGAGNNN	chr18	24459280	tcCAgAcAGgAAGGCTGGAGTGG	+	5
AACACAGAGTAAGGCTGGAGNNN	chr18	25462774	AcCAggGAGaAAGGCaGGAGTGG	-	5
AACACAGAGTAAGGCTGGAGNNN	chr18	27279873	AACAaAaAcaAAGGCTaGAGGGG	+	5
AACACAGAGTAAGGCTGGAGNNN	chr18	29336238	tcCACAGAGTAAGGaaGGAGTGG	-	4
AACACAGAGTAAGGCTGGAGNNN	chr18	30368994	gAtACAGAGTAAaGCTGGAaAGG	+	4
AACACAGAGTAAGGCTGGAGNNN	chr18	30297505	AAacCAGAGcAAGGgTGGgGTGG	-	5
AACACAGAGTAAGGCTGGAGNNN	chr18	32119126	AtatCAGAGaAAGGCTGcAGAGG	-	5
AACACAGAGTAAGGCTGGAGNNN	chr18	32505968	AgCACAGAGgcAGGgTGGtGGGG	+	5
AACACAGAGTAAGGCTGGAGNNN	chr18	32729396	cACACAGAcTAAGaCaGGAtAGG	+	5
AACACAGAGTAAGGCTGGAGNNN	chr18	33745182	AAgACAGAGcAgGGtTGGtGGGG	+	5
AACACAGAGTAAGGCTGGAGNNN	chr18	34619518	AACcCAGAcTAgGtgTGGAGAGG	-	5
AACACAGAGTAAGGCTGGAGNNN	chr18	36621567	AgCAgAGAtgAAGGCTGGtGAGG	-	5
AACACAGAGTAAGGCTGGAGNNN	chr18	37021680	AAgAaAGAGTAgGGtTGGtGAGG	+	5
AACACAGAGTAAGGCTGGAGNNN	chr18	37070276	AACACAGgcTAAGGCTaGgcCGG	+	5
AACACAGAGTAAGGCTGGAGNNN	chr18	37559171	AACAgAGgGTAAGatTGGcGAGG	+	5
AACACAGAGTAAGGCTGGAGNNN	chr18	38059785	AgCACAGAGcAAGGCaaGAaTGG	-	5
AACACAGAGTAAGGCTGGAGNNN	chr18	42115095	AAgcCAGAGaAtGcCTGGAGTGG	+	5
AACACAGAGTAAGGCTGGAGNNN	chr18	42355472	AgCACAGAGaAAtGtTGGAcGGG	+	5
AACACAGAGTAAGGCTGGAGNNN	chr18	42719637	cACAaAaAGTAAGGCTGGAGGGG	-	3
AACACAGAGTAAGGCTGGAGNNN	chr18	43018639	gACACAGtGagAGGCaGGAGAGG	-	5
AACACAGAGTAAGGCTGGAGNNN	chr18	43191185	cACAggtgGTAAGGCTGGAGTGG	-	5
AACACAGAGTAAGGCTGGAGNNN	chr18	43509901	cACACAcAGaAgGGCTGcAGGGG	+	5
AACACAGAGTAAGGCTGGAGNNN	chr18	43868012	gACcaAGAGagAGGCTGGAGAGG	+	5
AACACAGAGTAAGGCTGGAGNNN	chr18	43866458	AgaAgAGAGgAAGGCaGGAGTGG	+	5
AACACAGAGTAAGGCTGGAGNNN	chr18	43637156	AgCcgAGAGTAAtGCTGcAGGGG	-	5
AACACAGAGTAAGGCTGGAGNNN	chr18	44011229	ttCACAGAGaAAGGCTGGgaGGG	+	5
AACACAGAGTAAGGCTGGAGNNN	chr18	44255976	AgCACAGAaTAAGGgaGGAGAGG	+	4
AACACAGAGTAAGGCTGGAGNNN	chr18	44409098	AACtCcGAGacAGGCTGcAGTGG	-	5
AACACAGAGTAAGGCTGGAGNNN	chr18	45042112	AcCtCAGgGggAGGCTGGAGAGG	+	5
AACACAGAGTAAGGCTGGAGNNN	chr18	45575185	cACACAGgGccAGGaTGGAGAGG	-	5
AACACAGAGTAAGGCTGGAGNNN	chr18	46052571	AAaACAaAGTAAGGgTGatGGGG	+	5
AACACAGAGTAAGGCTGGAGNNN	chr18	46012071	tgCACcGgGTgAGGCTGGAGGGG	-	5
AACACAGAGTAAGGCTGGAGNNN	chr18	47134065	tACACAGgGacAGGaTGGAGAGG	-	5
AACACAGAGTAAGGCTGGAGNNN	chr18	47713923	gtCACAGAGgAAGGtTGGAGGGG	-	4
AACACAGAGTAAGGCTGGAGNNN	chr18	49179674	AAgggAGAGacAGGCTGGAGAGG	+	5
AACACAGAGTAAGGCTGGAGNNN	chr18	49194260	AACACAGAagAAaGCTGaAtGGG	+	5
AACACAGAGTAAGGCTGGAGNNN	chr18	50622863	AggACAGgGTcAGGCTGtAGCGG	-	5
AACACAGAGTAAGGCTGGAGNNN	chr18	50887974	AtCtCAGgGTAgGGCTGGtGGGG	+	5
AACACAGAGTAAGGCTGGAGNNN	chr18	50735353	gggACAcAGTAAGGCTGGgGAGG	-	5
AACACAGAGTAAGGCTGGAGNNN	chr18	50857216	AACACAGAGacgGGCcGGAaAGG	-	5
AACACAGAGTAAGGCTGGAGNNN	chr18	51038489	AAgAaAaAGgAAGGCaGGAGAGG	+	5
AACACAGAGTAAGGCTGGAGNNN	chr18	51095005	AtCAaAGAGgAAGGCaGGAGAGG	+	4
AACACAGAGTAAGGCTGGAGNNN	chr18	53061883	AgCACAGgGTggGGCgGGAGGGG	+	5
AACACAGAGTAAGGCTGGAGNNN	chr18	53274125	AACACAGAGgAAGGgTGGcaGGG	+	4
AACACAGAGTAAGGCTGGAGNNN	chr18	53594301	cAgAgtGAGTAAGGCTGGAaTGG	+	5
AACACAGAGTAAGGCTGGAGNNN	chr18	53845526	AACACAGAGTggGaaTGGAaAGG	+	5
AACACAGAGTAAGGCTGGAGNNN	chr18	56519117	AACACAGtGTAgGctgGGAGCGG	+	5
AACACAGAGTAAGGCTGGAGNNN	chr18	56359026	AgCACAcAGcAAaGCaGGAGCGG	-	5
AACACAGAGTAAGGCTGGAGNNN	chr18	57154524	AAaAacGAtaAAGGCTGGAGAGG	-	5
AACACAGAGTAAGGCTGGAGNNN	chr18	62588640	tAaACAGgGTAAGGtTGGAcGGG	-	5
AACACAGAGTAAGGCTGGAGNNN	chr18	63329768	gACcCAGAaaAAGGCaGGAGAGG	+	5
AACACAGAGTAAGGCTGGAGNNN	chr18	63976440	AACACAGAtgAAGGtgGGAcAGG	+	5
AACACAGAGTAAGGCTGGAGNNN	chr18	65194057	AACACAGtacAtGGtTGGAGAGG	+	5
AACACAGAGTAAGGCTGGAGNNN	chr18	65644996	AcCACAccGTAAtGtTGGAGCGG	+	5
AACACAGAGTAAGGCTGGAGNNN	chr28	408080	AAgcCAGAGaAAGcCTGGAGTGG	+	4
AACACAGAGTAAGGCTGGAGNNN	chr28	1072438	AACcCAaAGTAAGGCTGagaGGG	-	5
AACACAGAGTAAGGCTGGAGNNN	chr28	2540751	AAgAaAGAGaAAGcCTGGgGAGG	+	5
AACACAGAGTAAGGCTGGAGNNN	chr28	9729080	AACcCAGAGgAtGaCTGcAGAGG	-	5
AACACAGAGTAAGGCTGGAGNNN	chr28	12779199	AACACAGgaTAgGGCTGGgGCGG	-	4
AACACAGAGTAAGGCTGGAGNNN	chr28	13272303	AACACAcAGaAAtGCaaGAGAGG	+	5
AACACAGAGTAAGGCTGGAGNNN	chr28	13977242	AACACAtAGgAAGcCaGGtGAGG	-	5
AACACAGAGTAAGGCTGGAGNNN	chr28	14135150	AAgAaAGAGgAAGGCaGGgGAGG	-	5
AACACAGAGTAAGGCTGGAGNNN	chr28	16718159	AAtACAagGaAAGGCTGGAGAGG	-	4
AACACAGAGTAAGGCTGGAGNNN	chr28	17282173	gACAgAGAGaAtaGCTGGAGAGG	+	5
AACACAGAGTAAGGCTGGAGNNN	chr28	17660131	AACtaAGAGTAAGaaTGGAtGGG	-	5
AACACAGAGTAAGGCTGGAGNNN	chr28	21839054	AACACAGAaTAAaGCTGGAtGGG	+	3
AACACAGAGTAAGGCTGGAGNNN	chr28	22223496	AAgcCAcAGTAAtGaTGGAGTGG	+	5
AACACAGAGTAAGGCTGGAGNNN	chr28	23285039	AAaAgAGAcTAAGaCTGGAaGGG	+	5
AACACAGAGTAAGGCTGGAGNNN	chr28	25516171	AgCAgAGgGccAGGCTGGAGGGG	+	5
AACACAGAGTAAGGCTGGAGNNN	chr28	25861790	AACAgAGAaaAAGGaTGGAaGGG	-	5
AACACAGAGTAAGGCTGGAGNNN	chr28	26771865	AgaACAGAGTgtGGaTGGAGGGG	+	5
AACACAGAGTAAGGCTGGAGNNN	chr28	26943977	AgCACAGAGctgGGCTGGAGGGG	-	4
AACACAGAGTAAGGCTGGAGNNN	chr28	28619844	AACACAGgGgAgGGagGGAGTGG	-	5
AACACAGAGTAAGGCTGGAGNNN	chr28	30545592	AACACAGAGcAgGGCgGcAcAGG	+	5
AACACAGAGTAAGGCTGGAGNNN	chr28	30664316	tACAtgGAGTAAaGCTtGAGTGG	+	5
AACACAGAGTAAGGCTGGAGNNN	chr28	31112651	AAtAaAGgGTAAaaCTGGAGAGG	-	5
AACACAGAGTAAGGCTGGAGNNN	chr28	32451411	tcaACAGAGTAAGGCTGctGGGG	+	5
AACACAGAGTAAGGCTGGAGNNN	chr28	32599496	ctCAggGAGTAAGGCaGGAGTGG	-	5
AACACAGAGTAAGGCTGGAGNNN	chr28	33090342	AAacCAGgGTAAGGCaGGtGGGG	+	5
AACACAGAGTAAGGCTGGAGNNN	chr28	33366117	gctACAGAGTAAGcCTaGAGGGG	+	5
AACACAGAGTAAGGCTGGAGNNN	chr28	33504626	AgCtggGAGTgAGGCTGGAGGGG	+	5
AACACAGAGTAAGGCTGGAGNNN	chr28	33815239	tACACAGgGgAAGaCTGGAGAGG	-	4
AACACAGAGTAAGGCTGGAGNNN	chr28	33976300	AAggCAcAGTcAGGCTGGAaGGG	+	5
AACACAGAGTAAGGCTGGAGNNN	chr28	34474240	AACACAGAGgAAGGaaGGAcCGG	+	4
AACACAGAGTAAGGCTGGAGNNN	chr28	35293307	AAggCAcAGTAAGGCTGaAaTGG	-	5
AACACAGAGTAAGGCTGGAGNNN	chr28	39552201	gACACAGAGcctGGCaGGAGGGG	-	5
AACACAGAGTAAGGCTGGAGNNN	chr28	39754021	AAtcCAGgGTAAGGCTttAGTGG	+	5
AACACAGAGTAAGGCTGGAGNNN	chr28	40264198	AggACAcAGTAgGGCTGGAcGGG	-	5
AACACAGAGTAAGGCTGGAGNNN	chr28	44084002	AgtAgAaAGTgAGGCTGGAGAGG	-	5
AACACAGAGTAAGGCTGGAGNNN	chr28	45201880	AAtAgAGAtcAAGGCTGcAGAGG	+	5
AACACAGAGTAAGGCTGGAGNNN	chr28	45447136	AACAgcGAGTAAGGaTGtAGAGG	-	4
AACACAGAGTAAGGCTGGAGNNN	chr14	244571	AAgACAGgGTAgGGgTGGtGTGG	+	5
AACACAGAGTAAGGCTGGAGNNN	chr14	282741	cAgACAGgGaAgGGCTGGAGAGG	-	5
AACACAGAGTAAGGCTGGAGNNN	chr14	445880	AACACtGAGctgGGaTGGAGGGG	-	5
AACACAGAGTAAGGCTGGAGNNN	chr14	958992	AcCACAGAGTgtGGCTGcAcAGG	+	5
AACACAGAGTAAGGCTGGAGNNN	chr14	1092898	AgCACAGAaTcAGGtTGGAcAGG	+	5
AACACAGAGTAAGGCTGGAGNNN	chr14	1561963	AgCgCAGAGTgAGGCTGGtGGGG	-	4
AACACAGAGTAAGGCTGGAGNNN	chr14	2101013	AcCACAGtGcctGGCTGGAGAGG	-	5
AACACAGAGTAAGGCTGGAGNNN	chr14	2679490	AgCACAcAGTAAGGCaGacGAGG	+	5
AACACAGAGTAAGGCTGGAGNNN	chr14	2666910	AgCAgAGAGgAgGGCaGGAGAGG	-	5
AACACAGAGTAAGGCTGGAGNNN	chr14	4506780	AACACAGcaaAAGGtTaGAGAGG	-	5
AACACAGAGTAAGGCTGGAGNNN	chr14	5374942	AgCACAGgGccAGcCTGGAGTGG	-	5
AACACAGAGTAAGGCTGGAGNNN	chr14	6086878	AtCtCAGAGTAAccCTGGAGGGG	+	4
AACACAGAGTAAGGCTGGAGNNN	chr14	6219513	AACACAcAGgAActCTGaAGTGG	+	5
AACACAGAGTAAGGCTGGAGNNN	chr14	6072107	ggCtCAGAGagAGGCTGGAGAGG	-	5
AACACAGAGTAAGGCTGGAGNNN	chr14	7781123	AAgcCAcgGTAAGGaTGGAGTGG	-	5
AACACAGAGTAAGGCTGGAGNNN	chr14	8840182	AACACAGAaTAAGGtaGtAaTGG	-	5
AACACAGAGTAAGGCTGGAGNNN	chr14	9405838	AACtgAGAtTcAGaCTGGAGTGG	-	5
AACACAGAGTAAGGCTGGAGNNN	chr14	11096558	AACAgAtAaTAAGcCTGGAGAGG	+	4
AACACAGAGTAAGGCTGGAGNNN	chr14	11252794	gACACAaAGgAAGGaaGGAGAGG	-	5
AACACAGAGTAAGGCTGGAGNNN	chr14	11599317	AcCACtGgaTAAGGCaGGAGGGG	-	5
AACACAGAGTAAGGCTGGAGNNN	chr14	14755877	AACAgtGAGgAAGGCaGcAGGGG	-	5
AACACAGAGTAAGGCTGGAGNNN	chr14	16490202	AAaACAGtGggAGGgTGGAGGGG	-	5
AACACAGAGTAAGGCTGGAGNNN	chr14	17544649	AAaACAGAGctAGcCTGcAGAGG	-	5
AACACAGAGTAAGGCTGGAGNNN	chr14	19983472	AcCAactAGTAAGGaTGGAGTGG	+	5
AACACAGAGTAAGGCTGGAGNNN	chr14	21727420	AACACAGAGggAGGCaGGtGAGG	+	4
AACACAGAGTAAGGCTGGAGNNN	chr14	24405823	AAgACAcAGaAAtGCaGGAGTGG	-	5
AACACAGAGTAAGGCTGGAGNNN	chr14	24998646	AACtCAaAGTgAGtCTGGtGAGG	+	5
AACACAGAGTAAGGCTGGAGNNN	chr14	25133075	gACAgAGAGagAGGCTGGgGAGG	-	5
AACACAGAGTAAGGCTGGAGNNN	chr14	30311921	cACACAGtacAAGGCTGGgGTGG	-	5
AACACAGAGTAAGGCTGGAGNNN	chr14	31348124	AACACAGAaacAGGCTctAGAGG	-	5
AACACAGAGTAAGGCTGGAGNNN	chr14	32927120	AACtgAGccTAAGGaTGGAGGGG	-	5
AACACAGAGTAAGGCTGGAGNNN	chr14	33342642	tACAgAGAaagAGGCTGGAGAGG	+	5
AACACAGAGTAAGGCTGGAGNNN	chr14	33598590	AACACAGAGcAgGGCaGtAaAGG	-	5
AACACAGAGTAAGGCTGGAGNNN	chr14	34522419	AggtCAGAGaAAGGCTGGtGGGG	+	5
AACACAGAGTAAGGCTGGAGNNN	chr14	35102202	tACACAtAtaAAtGCTGGAGAGG	+	5
AACACAGAGTAAGGCTGGAGNNN	chr14	35285092	AACcCAGAtaAAGGtTaGAGAGG	-	5
AACACAGAGTAAGGCTGGAGNNN	chr14	39066456	AACACAGAGTAAaaCacaAGGGG	-	5
AACACAGAGTAAGGCTGGAGNNN	chr14	39775647	gAgACAGAGcAAGGaTGGAaTGG	+	5
AACACAGAGTAAGGCTGGAGNNN	chr14	39625467	tACAgAGAGgAAGGtgGGAGGGG	-	5
AACACAGAGTAAGGCTGGAGNNN	chr14	42611825	AACACAGAGaAAGGtTtaAcAGG	+	5
AACACAGAGTAAGGCTGGAGNNN	chr14	42938087	AcaACAGAGctAGGtTGGAGAGG	-	5
AACACAGAGTAAGGCTGGAGNNN	chr14	43850123	gACACAGAacAAtGCTGGAaAGG	+	5
AACACAGAGTAAGGCTGGAGNNN	chr14	47776393	cACACAGAaTAAGaCTGttGGGG	-	5
AACACAGAGTAAGGCTGGAGNNN	chr14	49954933	AACACAaAcTAgGGgTGGgGGGG	+	5
AACACAGAGTAAGGCTGGAGNNN	chr14	50154249	AACACAaAcTAgGGgTGGgGGGG	-	5
AACACAGAGTAAGGCTGGAGNNN	chr14	51696402	AtacCAcAGTAAGGtTGGAGGGG	-	5
AACACAGAGTAAGGCTGGAGNNN	chr14	53384214	gACACAaAGTAgaaCTGGAGGGG	-	5
AACACAGAGTAAGGCTGGAGNNN	chr14	54196497	AAgACAGAGTAgGGtgGGtGGGG	-	5
AACACAGAGTAAGGCTGGAGNNN	chr14	56347007	cACcCAGAGTAgaGCTGGAaTGG	+	5
AACACAGAGTAAGGCTGGAGNNN	chr14	57860394	AACACAGAGgAAaGCTGcccAGG	+	5
AACACAGAGTAAGGCTGGAGNNN	chr14	58304988	AgCACtGAtTAAGcCTGGgGTGG	-	5
AACACAGAGTAAGGCTGGAGNNN	chr14	58608061	AgCACAGgGTAgGGCTGGAGGGG	+	3
AACACAGAGTAAGGCTGGAGNNN	chr14	59821424	AcCACAGAGccAGaCcGGAGTGG	+	5
AACACAGAGTAAGGCTGGAGNNN	chr14	59979814	AACcaAGAGagAGGCTGGgGTGG	-	5
AACACAGAGTAAGGCTGGAGNNN	chr14	61219392	AACcCAGAaaAcGGgTGGAGGGG	-	5
AACACAGAGTAAGGCTGGAGNNN	chr14	64209263	AACAgAtgGTgAGGCTGGgGTGG	+	5
AACACAGAGTAAGGCTGGAGNNN	chr14	65158139	AAaACAGtaaAAtGCTGGAGAGG	-	5
AACACAGAGTAAGGCTGGAGNNN	chr14	65548978	AACAaAacccAAGGCTGGAGAGG	+	5
AACACAGAGTAAGGCTGGAGNNN	chr14	65941534	ggCcCAGgGTAAGGCTGGgGTGG	+	5
AACACAGAGTAAGGCTGGAGNNN	chr14	68969266	AACACAagtTAAGGCTGaAGGGG	-	4
AACACAGAGTAAGGCTGGAGNNN	chr14	69071614	AACACAGAGTccGGaaGaAGAGG	-	5
AACACAGAGTAAGGCTGGAGNNN	chr14	70062128	AACACAaAGgAAGGCTGtAtTGG	-	4
AACACAGAGTAAGGCTGGAGNNN	chr14	71135759	AcCAgAGgGcAAGGCTGGgGAGG	+	5
AACACAGAGTAAGGCTGGAGNNN	chr14	73618716	AACAaAaAGaAAGtCTGGAaTGG	-	5
AACACAGAGTAAGGCTGGAGNNN	chr14	80212778	AACACAGAGgAAcGaaGGgGTGG	-	5
AACACAGAGTAAGGCTGGAGNNN	chr14	80360056	AACACAGAGgAAcGaaGGgGTGG	+	5
AACACAGAGTAAGGCTGGAGNNN	chr12	952024	AgCtCAGAGTcAGGCTGcAtTGG	+	5
AACACAGAGTAAGGCTGGAGNNN	chr12	971046	AACtCtGAGaAAGtCTGcAGTGG	-	5
AACACAGAGTAAGGCTGGAGNNN	chr12	983999	AACAgAGAcTAAGaCTGacGGGG	-	5
AACACAGAGTAAGGCTGGAGNNN	chr12	2145838	tACAagcAGTAAtGCTGGAGAGG	+	5
AACACAGAGTAAGGCTGGAGNNN	chr12	4261695	cACACAtAaTAAaGCTGaAGTGG	-	5
AACACAGAGTAAGGCTGGAGNNN	chr12	6516795	cACACAGAGTcAGaCatGAGAGG	-	5
AACACAGAGTAAGGCTGGAGNNN	chr12	8963298	tAaACAGAGaAAGGCTGGAcTGG	+	4
AACACAGAGTAAGGCTGGAGNNN	chr12	9215337	AACAaAaAGcAtGGCTGGAGAGG	+	4
AACACAGAGTAAGGCTGGAGNNN	chr12	10084691	gACAgAaAGTAAGGCTGGtaGGG	+	5
AACACAGAGTAAGGCTGGAGNNN	chr12	10136764	AACACtGccTAAtGCTGGtGAGG	-	5
AACACAGAGTAAGGCTGGAGNNN	chr12	10845589	ttCcCAGAGTAAGGCaGGtGCGG	+	5
AACACAGAGTAAGGCTGGAGNNN	chr12	11335264	AAgACAGAGTcctGCTGtAGTGG	+	5
AACACAGAGTAAGGCTGGAGNNN	chr12	13941243	AgaAtAGAGTAgGGgTGGAGTGG	+	5
AACACAGAGTAAGGCTGGAGNNN	chr12	14680486	AcatCAaAaTAAGGCTGGAGAGG	-	5
AACACAGAGTAAGGCTGGAGNNN	chr12	15257575	AgagCAGAGgAAGGaTGGAGGGG	+	5
AACACAGAGTAAGGCTGGAGNNN	chr12	15514732	cACACAGgGaAgGGgTGGAGAGG	+	5
AACACAGAGTAAGGCTGGAGNNN	chr12	15477918	AACACAGAtTAtGctTGGtGTGG	-	5
AACACAGAGTAAGGCTGGAGNNN	chr12	17641595	AgCACAGAcTAAGGCTtGtGGGG	+	4
AACACAGAGTAAGGCTGGAGNNN	chr12	19655489	AACACAGAGcctGcCTGaAGTGG	-	5
AACACAGAGTAAGGCTGGAGNNN	chr12	20575749	AACACAGAGTgtGGaTGGtcGGG	+	5
AACACAGAGTAAGGCTGGAGNNN	chr12	20776646	AgCACAGAaTcAGGCaGGgGAGG	+	5
AACACAGAGTAAGGCTGGAGNNN	chr12	22586758	AAaACAGAGTggGGaTGcAGAGG	+	5
AACACAGAGTAAGGCTGGAGNNN	chr12	26801966	cACACAttGTcAGGgTGGAGCGG	-	5
AACACAGAGTAAGGCTGGAGNNN	chr12	28178790	AAaAaAaAGTAAaGCTGGgGTGG	+	5
AACACAGAGTAAGGCTGGAGNNN	chr12	29204891	tACACAGAGTtAGGaTGaAGAGG	-	4
AACACAGAGTAAGGCTGGAGNNN	chr12	30106118	AAgcCAGAGTcAGGCaGGtGCGG	-	5
AACACAGAGTAAGGCTGGAGNNN	chr12	30284731	AAtACtGAGgAAGGaTGGAtGGG	+	5
AACACAGAGTAAGGCTGGAGNNN	chr12	30909891	AAgcCAGAGcAAGGCTGtAGGGG	-	4
AACACAGAGTAAGGCTGGAGNNN	chr12	32173155	AACttAGAGTctGGCTGGtGTGG	+	5
AACACAGAGTAAGGCTGGAGNNN	chr12	32122040	AACACAGAGTggaaCTGGtGAGG	-	5
AACACAGAGTAAGGCTGGAGNNN	chr12	32925541	AACACAGAGTAgGGgaaGAGGGG	-	4
AACACAGAGTAAGGCTGGAGNNN	chr12	34771082	AgCACAGAGcAtGtCaGGAGAGG	+	5
AACACAGAGTAAGGCTGGAGNNN	chr12	35936340	AACACAaAGcAAcaCaGGAGTGG	-	5
AACACAGAGTAAGGCTGGAGNNN	chr12	36237514	gACAttGAGTAAGGCTGcAGAGG	-	4
AACACAGAGTAAGGCTGGAGNNN	chr12	37245684	AACACAGAGTAtGGtTaGttTGG	-	5
AACACAGAGTAAGGCTGGAGNNN	chr12	43841145	AAaAaAaAGcAAaGCTGGAGTGG	-	5
AACACAGAGTAAGGCTGGAGNNN	chr12	48432472	AgCAaAGcGTAgGGCTGGAtTGG	+	5
AACACAGAGTAAGGCTGGAGNNN	chr12	53191818	AtCACAGAGTcAGGaTGtAaTGG	-	5
AACACAGAGTAAGGCTGGAGNNN	chr12	53688818	AAgAaAGAGcAAGGCTGcAGAGG	-	4
AACACAGAGTAAGGCTGGAGNNN	chr12	54656681	cACACAGAtTcAGGCaGGgGCGG	+	5
AACACAGAGTAAGGCTGGAGNNN	chr12	54751999	AAgAgAGAGgAtGGCaGGAGAGG	-	5
AACACAGAGTAAGGCTGGAGNNN	chr12	55258687	AACcCAGAtgAAGaCaGGAGAGG	-	5
AACACAGAGTAAGGCTGGAGNNN	chr12	55549155	tACACAGAGTcAGaCacGAGGGG	+	5
AACACAGAGTAAGGCTGGAGNNN	chr12	55535131	tACACAGAGTcAGaCacGAGGGG	+	5
AACACAGAGTAAGGCTGGAGNNN	chr12	56806639	AAaAgAGAGacAGtCTGGAGAGG	-	5
AACACAGAGTAAGGCTGGAGNNN	chr12	59011191	AAgACAGAGTtAGGtTGGcaAGG	+	5
AACACAGAGTAAGGCTGGAGNNN	chr12	64372198	AgCACAcctTAAGcCTGGAGAGG	-	5
AACACAGAGTAAGGCTGGAGNNN	chr12	65420473	AAaACAGAGTgAGGtgGGtGGGG	-	5
AACACAGAGTAAGGCTGGAGNNN	chr12	66892074	cACAgAaAGTAAaGCTGGAaGGG	+	5
AACACAGAGTAAGGCTGGAGNNN	chr12	68895572	AttAaAGAGTAAGGgTGaAGAGG	+	5
AACACAGAGTAAGGCTGGAGNNN	chr12	69178726	AAaACAGgGgAgGGgTGGAGTGG	+	5
AACACAGAGTAAGGCTGGAGNNN	chr12	69701049	AAaACAGAGaAAGtggGGAGAGG	-	5
AACACAGAGTAAGGCTGGAGNNN	chr12	70231924	AAaACAGAaTAAGGtaaGAGTGG	+	5
AACACAGAGTAAGGCTGGAGNNN	chr12	70557082	AcCACAcAGgAAGcCTGGAaAGG	+	5
AACACAGAGTAAGGCTGGAGNNN	chr12	73363452	AACcCAGAGTctGGaTGGAaGGG	-	5
AACACAGAGTAAGGCTGGAGNNN	chr12	74095066	cACgCAGgGTgAGGCTcGAGGGG	+	5
AACACAGAGTAAGGCTGGAGNNN	chr12	75673061	AACACAGAGTAAtctTtcAGAGG	+	5
AACACAGAGTAAGGCTGGAGNNN	chr12	77342643	AcCAgAcAGcAAGaCTGGAGTGG	+	5
AACACAGAGTAAGGCTGGAGNNN	chr12	77200197	AAggCAGAcaAAGGCaGGAGAGG	-	5
AACACAGAGTAAGGCTGGAGNNN	chr12	78381614	cACACAcAGgAAaGtTGGAGGGG	-	5
AACACAGAGTAAGGCTGGAGNNN	chr12	78299282	cACACAcAGgAAaGtTGGAGGGG	-	5
AACACAGAGTAAGGCTGGAGNNN	chr12	78727050	AACACAGgGaAAaaCTGGAtAGG	-	5
AACACAGAGTAAGGCTGGAGNNN	chr12	79181644	AACACctAGTggGGCTGGgGTGG	-	5
AACACAGAGTAAGGCTGGAGNNN	chr12	81795819	AACtgttAGTAAtGCTGGAGAGG	+	5
AACACAGAGTAAGGCTGGAGNNN	chr12	81906057	AAtcCAGAGgcAGGCTGGtGAGG	-	5
AACACAGAGTAAGGCTGGAGNNN	chr12	83654441	AAgAgAGAGTcAGGtTGGcGGGG	-	5
AACACAGAGTAAGGCTGGAGNNN	chr12	84431902	tAaACAGAGaAAcGCgGGAGTGG	+	5
AACACAGAGTAAGGCTGGAGNNN	chr12	84662184	AAaACAGAGagAGGCgGGAaGGG	-	5
AACACAGAGTAAGGCTGGAGNNN	chr12	84701874	AAaACAGAGTccGGCTtGtGCGG	-	5
AACACAGAGTAAGGCTGGAGNNN	chr1	4291876	AACACAGAcTAAGaaaGtAGTGG	+	5
AACACAGAGTAAGGCTGGAGNNN	chr1	6959906	AACAtctAGTAAGGaTGGAGGGG	+	4
AACACAGAGTAAGGCTGGAGNNN	chr1	9805462	AAgACAGgcagAGGCTGGAGTGG	-	5
AACACAGAGTAAGGCTGGAGNNN	chr1	9863700	tACAaAcgGTAAtGCTGGAGAGG	-	5
AACACAGAGTAAGGCTGGAGNNN	chr1	10754985	AAgAgAGAGTAAaaCaGGAGAGG	-	5
AACACAGAGTAAGGCTGGAGNNN	chr1	16287501	tACAaAcAGaAAtGCTGGAGAGG	+	5
AACACAGAGTAAGGCTGGAGNNN	chr1	22994912	AtCtCAGAGTAtGGCTtGAaAGG	+	5
AACACAGAGTAAGGCTGGAGNNN	chr1	25352933	AAtgCAGAaTAAtGCaGGAGAGG	-	5
AACACAGAGTAAGGCTGGAGNNN	chr1	29368349	AACACAGAccAAaGCcaGAGAGG	+	5
AACACAGAGTAAGGCTGGAGNNN	chr1	33702806	AACACAGAGTtAGtaTGtAaTGG	-	5
AACACAGAGTAAGGCTGGAGNNN	chr1	39296826	AACACAGAGgcAGcCTGcAcTGG	+	5
AACACAGAGTAAGGCTGGAGNNN	chr1	39220841	gACACAGAGgtAGGaaGGAGAGG	-	5
AACACAGAGTAAGGCTGGAGNNN	chr1	39220978	AtCACAGAGTAAaGtcaGAGAGG	-	5
AACACAGAGTAAGGCTGGAGNNN	chr1	44880027	AACAgAGAGTcAGGCTGGgaGGG	+	4
AACACAGAGTAAGGCTGGAGNNN	chr1	47083414	AAaACAGcaTAtGGCaGGAGCGG	-	5
AACACAGAGTAAGGCTGGAGNNN	chr1	56240510	AACAaAaAGgAAGtaTGGAGGGG	+	5
AACACAGAGTAAGGCTGGAGNNN	chr1	56290989	AACACAGAGTAAGcagGcAtAGG	+	5
AACACAGAGTAAGGCTGGAGNNN	chr1	56819882	gACACAGAGcAtGGCTGGAGGGG	+	3
AACACAGAGTAAGGCTGGAGNNN	chr1	57562293	AAtcCAGAGggAGGgTGGAGAGG	+	5
AACACAGAGTAAGGCTGGAGNNN	chr1	59175108	cAaAaAGAGTAAGGaTGaAGAGG	-	5
AACACAGAGTAAGGCTGGAGNNN	chr1	59286730	AACACtGAtTAAtaCTGGgGTGG	-	5
AACACAGAGTAAGGCTGGAGNNN	chr1	59555162	gACcCAGgGTAcGGCgGGAGGGG	+	5
AACACAGAGTAAGGCTGGAGNNN	chr1	60467941	tACAaAcAGTAAatCTGGAGAGG	+	5
AACACAGAGTAAGGCTGGAGNNN	chr1	62249660	AACAgAcAaaAgGGCTGGAGAGG	-	5
AACACAGAGTAAGGCTGGAGNNN	chr1	65255074	AACAgAGAGgtgGGtTGGAGAGG	-	5
AACACAGAGTAAGGCTGGAGNNN	chr1	68194635	gACAaAGAGgAAGtCTGGAtAGG	-	5
AACACAGAGTAAGGCTGGAGNNN	chr1	68668288	AAgAgAaAGTAAGGagGGAGAGG	+	5
AACACAGAGTAAGGCTGGAGNNN	chr1	68857190	AcCAgAGAGaAAtGgTGGAGGGG	-	5
AACACAGAGTAAGGCTGGAGNNN	chr1	69128313	cACACAGAGagAGGtTGGgGGGG	-	5
AACACAGAGTAAGGCTGGAGNNN	chr1	69938290	AAgACAagGaAAGGCTGGAGTGG	-	4
AACACAGAGTAAGGCTGGAGNNN	chr1	70602366	AAaACAGAGatAGcCaGGAGAGG	+	5
AACACAGAGTAAGGCTGGAGNNN	chr1	70612484	AAgggAGAGgAAGGCgGGAGGGG	+	5
AACACAGAGTAAGGCTGGAGNNN	chr1	73419319	tgCACAGtGTAgGGgTGGAGTGG	+	5
AACACAGAGTAAGGCTGGAGNNN	chr1	75384235	AAgACAaAGaAAGGCTacAGAGG	+	5
AACACAGAGTAAGGCTGGAGNNN	chr1	76086967	AAagggGAGTAAGGCaGGAGAGG	-	5
AACACAGAGTAAGGCTGGAGNNN	chr1	77861680	AcCACtGAtTAAGaCTGGgGTGG	+	5
AACACAGAGTAAGGCTGGAGNNN	chr1	79643557	AACggAGAaagAGGCTGGAGAGG	+	5
AACACAGAGTAAGGCTGGAGNNN	chr1	80824782	AAaACAGtGTAAaaCaGGAGAGG	+	5
AACACAGAGTAAGGCTGGAGNNN	chr1	81963540	AACcCAGtGgAAGtgTGGAGAGG	+	5
AACACAGAGTAAGGCTGGAGNNN	chr1	81930763	AACACAcAGTAAaaaTGGAaGGG	-	5
AACACAGAGTAAGGCTGGAGNNN	chr1	84026666	AAgACAaAGgAtGGCTGGAtTGG	-	5
AACACAGAGTAAGGCTGGAGNNN	chr1	84526564	AACtCAGAGcAAGGtTGGgcAGG	-	5
AACACAGAGTAAGGCTGGAGNNN	chr1	84820749	AtCACAGAGgAgGGaaGGAGGGG	-	5
AACACAGAGTAAGGCTGGAGNNN	chr1	86853947	AgCACAGAGaAAtGgTtGAGTGG	-	5
AACACAGAGTAAGGCTGGAGNNN	chr1	90270785	AtCACAGAGTcAGGtTaGAaGGG	-	5
AACACAGAGTAAGGCTGGAGNNN	chr1	94977061	AcCAggGAGTAAGaCgGGAGAGG	+	5
AACACAGAGTAAGGCTGGAGNNN	chr1	97742398	AAtACAGAcTAtGGtgGGAGAGG	-	5
AACACAGAGTAAGGCTGGAGNNN	chr1	99372842	AtaACAGAGgAAGGCaGGAaAGG	-	5
AACACAGAGTAAGGCTGGAGNNN	chr1	99630193	AAaAaAGAaTAAGaCaGGAGAGG	+	5
AACACAGAGTAAGGCTGGAGNNN	chr1	99513953	cACACAGAGTAActCTGGgGTGG	-	4
AACACAGAGTAAGGCTGGAGNNN	chr1	101262636	AACtgAGAGaAgGGaTGGAGCGG	+	5
AACACAGAGTAAGGCTGGAGNNN	chr1	103210558	tACACAGAGTcAGaCaGGAcTGG	-	5
AACACAGAGTAAGGCTGGAGNNN	chr1	107228288	AcCAtAGAGcAAGGggGGAGGGG	+	5
AACACAGAGTAAGGCTGGAGNNN	chr1	108395266	AAgACtGAGTAgGaCTGcAGAGG	-	5
AACACAGAGTAAGGCTGGAGNNN	chr1	109809133	AcCACAcAGcgAGGCTGGtGTGG	-	5
AACACAGAGTAAGGCTGGAGNNN	chr1	110666684	AAgcCAGAGTgAGGacGGAGGGG	+	5
AACACAGAGTAAGGCTGGAGNNN	chr1	113250721	AcCAtAGAGTAAGGCaGaAaGGG	+	5
AACACAGAGTAAGGCTGGAGNNN	chr1	113382447	tAaACAGAGTgAtGCTGcAGAGG	-	5
AACACAGAGTAAGGCTGGAGNNN	chr1	113771163	AAggCAGAGcgAGGCTtGAGAGG	-	5
AACACAGAGTAAGGCTGGAGNNN	chr1	114901438	cACACAGAGTAAGtgTGcAGTGG	-	4
AACACAGAGTAAGGCTGGAGNNN	chr1	117290333	AACACAGAGgAcGGgaGGAaTGG	-	5
AACACAGAGTAAGGCTGGAGNNN	chr1	118412580	AAaACAGgGTgAGGCTaGAGAGG	+	4
AACACAGAGTAAGGCTGGAGNNN	chr1	118572881	AAaACAGAGaAAGtgTtGAGTGG	+	5
AACACAGAGTAAGGCTGGAGNNN	chr1	120045324	AACACtGAGTAAGGaacaAGTGG	-	5
AACACAGAGTAAGGCTGGAGNNN	chr1	121665127	AACAtAGAGaAAtGCTtaAGTGG	+	5
AACACAGAGTAAGGCTGGAGNNN	chr1	121756757	AACAtAGAGaAAtGCTtaAGTGG	+	5
AACACAGAGTAAGGCTGGAGNNN	chr1	124584501	cACAgAGgGTgAGGCTGGtGTGG	+	5
AACACAGAGTAAGGCTGGAGNNN	chr1	127181815	AACAtAaAaTAAGGaTGGAaGGG	-	5
AACACAGAGTAAGGCTGGAGNNN	chr1	127361915	gAgAgAGAGagAGGCTGGAGGGG	+	5
AACACAGAGTAAGGCTGGAGNNN	chr1	129182549	AACAtAGcaTAAtGCTGGAtAGG	+	5
AACACAGAGTAAGGCTGGAGNNN	chr1	129946080	gACACAGAGaAgtGCTGGAaGGG	-	5
AACACAGAGTAAGGCTGGAGNNN	chr1	130766175	AACAgAcAGTcAGGCaGGgGAGG	+	5
AACACAGAGTAAGGCTGGAGNNN	chr1	130732343	AACAgAGAGTggGGCTtGgGAGG	-	5
AACACAGAGTAAGGCTGGAGNNN	chr1	132090854	gAgAaAGAGTAAGGggGGAGGGG	+	5
AACACAGAGTAAGGCTGGAGNNN	chr1	132113642	AACACAcAGcAAGGCTGGccAGG	+	4
AACACAGAGTAAGGCTGGAGNNN	chr1	133290687	AAtACAGtGgAAGGaTGGAaTGG	+	5
AACACAGAGTAAGGCTGGAGNNN	chr1	133182110	AtCACAGtGTgAGGCTGaAtGGG	-	5
AACACAGAGTAAGGCTGGAGNNN	chr1	133289826	AAtACAGtGgAAGGaTGGAaTGG	-	5
AACACAGAGTAAGGCTGGAGNNN	chr1	133686470	AAtACAGtGTgAGGCTGGAcAGG	-	4
AACACAGAGTAAGGCTGGAGNNN	chr1	137254430	AACACAcAGcAAGGaaaGAGAGG	-	5
AACACAGAGTAAGGCTGGAGNNN	chr1	137350952	tACtCAGccaAAGGCTGGAGGGG	-	5
AACACAGAGTAAGGCTGGAGNNN	chr1	137702309	AACACAGcGccAGaaTGGAGCGG	+	5
AACACAGAGTAAGGCTGGAGNNN	chr1	140069658	AAaACtGtGTAAGGCaGcAGAGG	+	5
AACACAGAGTAAGGCTGGAGNNN	chr1	143286558	AcCACtGAtTAAGaCTGGAGTGG	-	4
AACACAGAGTAAGGCTGGAGNNN	chr1	144093037	AACAatGAaTAAGtCTGGAtGGG	+	5
AACACAGAGTAAGGCTGGAGNNN	chr1	144041819	gtagCAGAGaAAGGCTGGAGTGG	-	5
AACACAGAGTAAGGCTGGAGNNN	chr1	145037583	AAgACAGtGTgAGGCgcGAGAGG	+	5
AACACAGAGTAAGGCTGGAGNNN	chr1	145646523	AACACAGAagAAccCTGGgGTGG	-	5
AACACAGAGTAAGGCTGGAGNNN	chr1	146115411	AgCACAGAGcAtGGCTGGgcTGG	+	5
AACACAGAGTAAGGCTGGAGNNN	chr1	146622914	AACACAaAGTccaGCTGGgGTGG	+	5
AACACAGAGTAAGGCTGGAGNNN	chr1	147283816	AACACAGAGTAAatCaGcAcAGG	+	5
AACACAGAGTAAGGCTGGAGNNN	chr1	147706134	AcCACAaAGTAAGGagGGAcTGG	-	5
AACACAGAGTAAGGCTGGAGNNN	chr1	148309521	AtCACAtgGTcAGGaTGGAGCGG	+	5
AACACAGAGTAAGGCTGGAGNNN	chr1	148823628	gACcCAGAagAAGGCaGGAGAGG	+	5
AACACAGAGTAAGGCTGGAGNNN	chr1	148650300	AAaACAaAGaAAGGgTGGAtAGG	-	5
AACACAGAGTAAGGCTGGAGNNN	chr1	149075139	AttAgAGAGTcAGGaTGGAGAGG	-	5
AACACAGAGTAAGGCTGGAGNNN	chr1	150135446	AACAaAGAagAcGGCTGGAaAGG	-	5
AACACAGAGTAAGGCTGGAGNNN	chr1	150468567	gACACAGgGgAAGGgaGGAGAGG	-	5
AACACAGAGTAAGGCTGGAGNNN	chr1	151487552	tACAaAtAaTAAtGCTGGAGAGG	+	5
AACACAGAGTAAGGCTGGAGNNN	chr1	151484174	tACAaAtAaTAAtGCTGGAGAGG	-	5
AACACAGAGTAAGGCTGGAGNNN	chr1	152853814	AgCAgAGgGaAAGGCgGGAGTGG	+	5
AACACAGAGTAAGGCTGGAGNNN	chr1	152839425	AgCAgAGgGaAAGGCgGGAGTGG	+	5
AACACAGAGTAAGGCTGGAGNNN	chr1	152821671	AgCAgAGgGaAAGGCgGGAGTGG	-	5
AACACAGAGTAAGGCTGGAGNNN	chr1	156949644	AtaACAtAGcAAGGCTGGAaAGG	+	5
AACACAGAGTAAGGCTGGAGNNN	chr1	157768781	cACtCAGtGTcAGcCTGGAGGGG	+	5
AACACAGAGTAAGGCTGGAGNNN	chr1	160156661	AggACAGAGcAtGGCTGGAcTGG	-	5
AACACAGAGTAAGGCTGGAGNNN	chr1	160175436	cACACAGgGgAAGGaaGGAGTGG	-	5
AACACAGAGTAAGGCTGGAGNNN	chr1	160803018	AACAaAGAGgAAGGtTaGgGAGG	+	5
AACACAGAGTAAGGCTGGAGNNN	chr7	2613990	AACcCAGtGggtGGCTGGAGCGG	-	5
AACACAGAGTAAGGCTGGAGNNN	chr7	3890026	gACAggGAGaAAGGCTGGtGAGG	+	5
AACACAGAGTAAGGCTGGAGNNN	chr7	3815805	gAgAaAGAGcAAGGCgGGAGAGG	-	5
AACACAGAGTAAGGCTGGAGNNN	chr7	4816628	cACACAGAGccAGGtTGGgGAGG	+	5
AACACAGAGTAAGGCTGGAGNNN	chr7	6682319	AtCACAGAGTAAGGaTaGcaAGG	+	5
AACACAGAGTAAGGCTGGAGNNN	chr7	11052367	AACACAcAGTAAGGCTtGtcTGG	+	4
AACACAGAGTAAGGCTGGAGNNN	chr7	12897678	gACACAGgGcAAGGCTGagGGGG	+	5
AACACAGAGTAAGGCTGGAGNNN	chr7	12871401	AAgAaAGcaTAAGGCTGGgGGGG	-	5
AACACAGAGTAAGGCTGGAGNNN	chr7	14104295	ggCcCcaAGTAAGGCTGGAGTGG	-	5
AACACAGAGTAAGGCTGGAGNNN	chr7	14168633	AAgACAGAGgAgGaCTGGAtGGG	-	5
AACACAGAGTAAGGCTGGAGNNN	chr7	17355721	AAtAgAGAGcAAGGCTGGgaAGG	-	5
AACACAGAGTAAGGCTGGAGNNN	chr7	17580741	AACcaAGAGacAGGCTGGAcGGG	+	5
AACACAGAGTAAGGCTGGAGNNN	chr7	18303253	AACACgGAccAAGGCTGagGTGG	+	5
AACACAGAGTAAGGCTGGAGNNN	chr7	18412706	gtaACAGAGgAAGGgTGGAGAGG	+	5
AACACAGAGTAAGGCTGGAGNNN	chr7	18733822	AggAaAGAGaAAcGCTGGAGTGG	+	5
AACACAGAGTAAGGCTGGAGNNN	chr7	20019674	AAaAtgGcGTAAGGCaGGAGGGG	+	5
AACACAGAGTAAGGCTGGAGNNN	chr7	25521917	AACACAGAGaAAaGtTacAGTGG	-	5
AACACAGAGTAAGGCTGGAGNNN	chr7	26066270	AAaAtAGAGTgAGGtTGGtGGGG	-	5
AACACAGAGTAAGGCTGGAGNNN	chr7	27421550	AcagCAGAGTAAGaCTGtAGTGG	+	5
AACACAGAGTAAGGCTGGAGNNN	chr7	28066487	tAaACAGAGTAAGGgTGaAtAGG	+	5
AACACAGAGTAAGGCTGGAGNNN	chr7	29368897	AACtCAGAGTcAttgTGGAGAGG	-	5
AACACAGAGTAAGGCTGGAGNNN	chr7	29762526	AAgACAGAGTgAGcCTGGgaAGG	+	5
AACACAGAGTAAGGCTGGAGNNN	chr7	32157389	AcCACtGAtTAAGaCTGGgGTGG	+	5
AACACAGAGTAAGGCTGGAGNNN	chr7	32296003	AAgtCAGgGaAAGGtTGGAGAGG	+	5
AACACAGAGTAAGGCTGGAGNNN	chr7	32489729	AAgtCAGgGaAAGGtTGGAGAGG	+	5
AACACAGAGTAAGGCTGGAGNNN	chr7	32145059	AcCACAagtTAtGGCTGGAGTGG	-	5
AACACAGAGTAAGGCTGGAGNNN	chr7	32227277	tgtACAGAGTAAaGCTGtAGAGG	-	5
AACACAGAGTAAGGCTGGAGNNN	chr7	33497253	AACgCAGAGgcAGGCTGccGTGG	-	5
AACACAGAGTAAGGCTGGAGNNN	chr7	34650444	ggtACAGAGTgAGGCTaGAGAGG	+	5
AACACAGAGTAAGGCTGGAGNNN	chr7	36426758	AcCcCAGAGcAAGGgTGtAGAGG	+	5
AACACAGAGTAAGGCTGGAGNNN	chr7	37561837	cACAgAGAGacAGGCaGGAGAGG	+	5
AACACAGAGTAAGGCTGGAGNNN	chr7	38126018	AACACAGAGaAAGGCaaGgaGGG	+	5
AACACAGAGTAAGGCTGGAGNNN	chr7	38296841	gcCACAGgGTAAGGagGGAGAGG	-	5
AACACAGAGTAAGGCTGGAGNNN	chr7	38399479	AcCACtGAtTAAGaCTGGgGTGG	+	5
AACACAGAGTAAGGCTGGAGNNN	chr7	42087903	AACACAGAGctgGGgTGGAGGGG	+	4
AACACAGAGTAAGGCTGGAGNNN	chr7	42205653	gAgACAGccTAAGGCaGGAGGGG	+	5
AACACAGAGTAAGGCTGGAGNNN	chr7	43024211	AACcgAGgGacAGGCTGGAGAGG	+	5
AACACAGAGTAAGGCTGGAGNNN	chr7	43492757	AACAtAaAGcAAGtCTGGAaCGG	-	5
AACACAGAGTAAGGCTGGAGNNN	chr7	43808971	tAgACAGAaTgAcGCTGGAGTGG	+	5
AACACAGAGTAAGGCTGGAGNNN	chr7	43909177	AACcCtGAGTggGGCTGcAGGGG	+	5
AACACAGAGTAAGGCTGGAGNNN	chr7	44113015	AACtCAGAtTAAGttTtGAGGGG	-	5
AACACAGAGTAAGGCTGGAGNNN	chr7	44756921	AAacCAGAtgAgGGCTGGAGAGG	-	5
AACACAGAGTAAGGCTGGAGNNN	chr7	46622952	AACAaAGAGatgaGCTGGAGAGG	-	5
AACACAGAGTAAGGCTGGAGNNN	chr7	47232483	AACACAGgagAAGGCTGGtaAGG	-	5
AACACAGAGTAAGGCTGGAGNNN	chr7	47942280	AgCAgAGAGgAgaGCTGGAGAGG	-	5
AACACAGAGTAAGGCTGGAGNNN	chr7	48880445	AAgACAcAGTAAGGaaGcAGAGG	-	5
AACACAGAGTAAGGCTGGAGNNN	chr7	49218830	gACACAGAGagAGGgaGGAGAGG	+	5
AACACAGAGTAAGGCTGGAGNNN	chr7	49275750	AACACAcAcaAAGcCTGGgGGGG	+	5
AACACAGAGTAAGGCTGGAGNNN	chr7	50503188	AACACAaAGcAAGcCTGaAcGGG	-	5
AACACAGAGTAAGGCTGGAGNNN	chr7	50842323	AACAgAGAGgAAtGCgaGAGAGG	+	5
AACACAGAGTAAGGCTGGAGNNN	chr7	50900865	AACACAGAGgAAGGaaGaAaTGG	-	5
AACACAGAGTAAGGCTGGAGNNN	chr7	52498774	cAaACAGAGaAAGGgTGGtGGGG	-	5
AACACAGAGTAAGGCTGGAGNNN	chr7	53462443	AACACAcAGgcAGGCaaGAGAGG	-	5
AACACAGAGTAAGGCTGGAGNNN	chr7	53592203	AAtAaAGtGaAAGGCTGcAGAGG	+	5
AACACAGAGTAAGGCTGGAGNNN	chr7	54340740	gACACAGAtaAAGGtTtGAGAGG	+	5
AACACAGAGTAAGGCTGGAGNNN	chr7	56389870	gACACAGAGaAAGtggGGAGAGG	+	5
AACACAGAGTAAGGCTGGAGNNN	chr7	57682736	cACACAGAGagAGGaaGGAGTGG	+	5
AACACAGAGTAAGGCTGGAGNNN	chr7	58826119	cACAgtGAGTAAGGCTGtAtGGG	+	5
AACACAGAGTAAGGCTGGAGNNN	chr7	61763074	AACACAGAcaAAtGCaGGAaAGG	-	5
AACACAGAGTAAGGCTGGAGNNN	chr7	61770324	AACACAGAtgAAaGaTGGAaAGG	-	5
AACACAGAGTAAGGCTGGAGNNN	chr7	62225497	AcCAaAGAGTAAGGtgGGgGAGG	+	5
AACACAGAGTAAGGCTGGAGNNN	chr7	62402280	AAtACAGgGcAAGGCTGGctGGG	-	5
AACACAGAGTAAGGCTGGAGNNN	chr7	62884971	cAgAggGAGaAAGGCTGGAGAGG	-	5
AACACAGAGTAAGGCTGGAGNNN	chr7	63083935	AACAaAGAcTAtGGCTGttGTGG	-	5
AACACAGAGTAAGGCTGGAGNNN	chr7	63952143	AtgACAGAGacAGcCTGGAGTGG	+	5
AACACAGAGTAAGGCTGGAGNNN	chr7	64194460	AACACtcAGgcAGcCTGGAGTGG	-	5
AACACAGAGTAAGGCTGGAGNNN	chr7	64926280	AtCACAGtGTAAGGgaGGAaAGG	+	5
AACACAGAGTAAGGCTGGAGNNN	chr7	65457623	AAtgCAGAacgAGGCTGGAGGGG	-	5
AACACAGAGTAAGGCTGGAGNNN	chr7	66260099	AAggCAGAGcAgGGCTGGgGAGG	+	5
AACACAGAGTAAGGCTGGAGNNN	chr7	66336272	AggACAGAGTccaGCTGGAGGGG	-	5
AACACAGAGTAAGGCTGGAGNNN	chr7	66614550	ctCACAGAGacAGGgTGGAGTGG	+	5
AACACAGAGTAAGGCTGGAGNNN	chr7	67096703	AggACAGAcTgAGGCTGGgGTGG	+	5
AACACAGAGTAAGGCTGGAGNNN	chr7	67790635	AcCACAGAGTAAGtggGGAGAGG	-	4
AACACAGAGTAAGGCTGGAGNNN	chr7	72266857	AACACAGAGaAgaGggGGAGGGG	-	5
AACACAGAGTAAGGCTGGAGNNN	chr7	74837382	AACcCAGAGatAGtgTGGAGTGG	+	5
AACACAGAGTAAGGCTGGAGNNN	chr7	74939392	AACAgAGAGaAAacCTGGAGTGG	-	4
AACACAGAGTAAGGCTGGAGNNN	chr7	81219583	AACAgAGgcaAAGaCTGGAGGGG	-	5
AACACAGAGTAAGGCTGGAGNNN	chr7	81741521	cAgAgAGAGaAAGGCTGGAaTGG	+	5
AACACAGAGTAAGGCTGGAGNNN	chr7	83937982	AAgAgtGAcaAAGGCTGGAGTGG	+	5
AACACAGAGTAAGGCTGGAGNNN	chr7	84368327	AAaAaAGAaTgAGGCTGGtGGGG	+	5
AACACAGAGTAAGGCTGGAGNNN	chr7	84621018	AAacCAaAGgAAGGCTGGAaTGG	-	5
AACACAGAGTAAGGCTGGAGNNN	chr7	89385933	AACAaAaAcaAAtGCTGGAGAGG	-	5
AACACAGAGTAAGGCTGGAGNNN	chr7	89854684	cACACAGtGaAAaGCTtGAGTGG	-	5
AACACAGAGTAAGGCTGGAGNNN	chr7	90154504	AcCACAGAGTAAGagaGGAcAGG	-	5
AACACAGAGTAAGGCTGGAGNNN	chr7	90837986	AAaAtAtAGTtAGGCTGcAGAGG	-	5
AACACAGAGTAAGGCTGGAGNNN	chr7	92495886	AACACAGAacAtGtCTGGtGTGG	+	5
AACACAGAGTAAGGCTGGAGNNN	chr7	92279568	AtgAgAcAcTAAGGCTGGAGTGG	-	5
AACACAGAGTAAGGCTGGAGNNN	chr7	93135188	AAggaAGAGaAAGGCTtGAGAGG	+	5
AACACAGAGTAAGGCTGGAGNNN	chr7	94953211	AgCAaAGAtcAAaGCTGGAGAGG	+	5
AACACAGAGTAAGGCTGGAGNNN	chr7	97893870	AAgAgAGAGaAAGcCTGGgGTGG	+	5
AACACAGAGTAAGGCTGGAGNNN	chr7	97832662	AACcCAGAGgAgGGCTctAGAGG	-	5
AACACAGAGTAAGGCTGGAGNNN	chr7	100906437	tACACAcgcTAAGGCTGGAaAGG	-	5
AACACAGAGTAAGGCTGGAGNNN	chr7	103223215	AACACAGtGgttGcCTGGAGGGG	+	5
AACACAGAGTAAGGCTGGAGNNN	chr7	104528545	AtCACAGAGaAcGagTGGAGTGG	+	5
AACACAGAGTAAGGCTGGAGNNN	chr7	104682688	AtaACAaAGTAAGGCaGGAaAGG	+	5
AACACAGAGTAAGGCTGGAGNNN	chr7	107340584	AACtgAaAGaAAGGCTGGAaAGG	-	5
AACACAGAGTAAGGCTGGAGNNN	chr7	107650212	AgCACAGAGcAAaGgTaGAGGGG	+	5
AACACAGAGTAAGGCTGGAGNNN	chr7	109620137	AACtgAGgGTAAGGaTGGgGGGG	+	5
AACACAGAGTAAGGCTGGAGNNN	chr7	110050021	AACgCAGAGTAAaaCTGGgtTGG	+	5
AACACAGAGTAAGGCTGGAGNNN	chr7	110300326	AAtACAcAGaAAGGCTaGAtTGG	-	5
AACACAGAGTAAGGCTGGAGNNN	chr7	110574115	gAgAgAGAGgAAGGCTGGtGAGG	+	5
AACACAGAGTAAGGCTGGAGNNN	chr7	110676492	gAgAgAGAGgAAGGCTGGtGAGG	+	5
AACACAGAGTAAGGCTGGAGNNN	chr7	110849509	AgCAgAGgGgAAGGCTGGAaAGG	-	5
AACACAGAGTAAGGCTGGAGNNN	chr7	112541618	AACcCAaAaTAAGaCTGGAaGGG	+	5
AACACAGAGTAAGGCTGGAGNNN	chr7	112712514	AAaAgAGAGTAtGGgTGGtGGGG	+	5
AACACAGAGTAAGGCTGGAGNNN	chr25	1097402	AAtACAaAGTgtGGCTGcAGAGG	-	5
AACACAGAGTAAGGCTGGAGNNN	chr25	1389336	AACACAGgGTcAGGCgGGAcAGG	-	4
AACACAGAGTAAGGCTGGAGNNN	chr25	1438307	tgCACAGAGTgtGGaTGGAGCGG	-	5
AACACAGAGTAAGGCTGGAGNNN	chr25	2970178	gACAgAGAGgAAGGgTGGAGGGG	-	4
AACACAGAGTAAGGCTGGAGNNN	chr25	3327586	AAgACtGAGcAgGGCaGGAGTGG	-	5
AACACAGAGTAAGGCTGGAGNNN	chr25	4363688	AACACAGAtcAgGGaTGGgGCGG	-	5
AACACAGAGTAAGGCTGGAGNNN	chr25	4815302	AgCACgGAGTggGGgTGGAGAGG	-	5
AACACAGAGTAAGGCTGGAGNNN	chr25	5588218	gggACAaAGTgAGGCTGGAGAGG	-	5
AACACAGAGTAAGGCTGGAGNNN	chr25	6717646	AACACAGAGaAAGGacaGgGAGG	-	5
AACACAGAGTAAGGCTGGAGNNN	chr25	6853727	AAaAatGAGTAtGaCTGGAGAGG	-	5
AACACAGAGTAAGGCTGGAGNNN	chr25	6810909	tACAaAcAaTAAtGCTGGAGAGG	-	5
AACACAGAGTAAGGCTGGAGNNN	chr25	9140702	AcCACAGgaaAAGaCTGGAGGGG	-	5
AACACAGAGTAAGGCTGGAGNNN	chr25	9564624	AAtACAaAacAAGGCaGGAGAGG	-	5
AACACAGAGTAAGGCTGGAGNNN	chr25	10935278	tAgAgAGAcTgAGGCTGGAGAGG	+	5
AACACAGAGTAAGGCTGGAGNNN	chr25	10990008	AACcCtGAGgAAGGgaGGAGAGG	+	5
AACACAGAGTAAGGCTGGAGNNN	chr25	11060438	AACACAGAGcAActCTGGtGGGG	+	4
AACACAGAGTAAGGCTGGAGNNN	chr25	11064371	AACACAGAGcAActCTGGtGGGG	-	4
AACACAGAGTAAGGCTGGAGNNN	chr25	11179723	cgCtCAGAGTcAGGCTGcAGAGG	+	5
AACACAGAGTAAGGCTGGAGNNN	chr25	11901593	gACACAGAGTAcGGCTctAaAGG	-	5
AACACAGAGTAAGGCTGGAGNNN	chr25	12237867	AACACAcAGTtgtGCTGGtGGGG	+	5
AACACAGAGTAAGGCTGGAGNNN	chr25	12221558	AACAgAGAtgctGGCTGGAGGGG	-	5
AACACAGAGTAAGGCTGGAGNNN	chr25	12471471	tACAaAtAaTAAtGCTGGAGAGG	+	5
AACACAGAGTAAGGCTGGAGNNN	chr25	12976625	AgCAacGAGTAAaGCTtGAGGGG	-	5
AACACAGAGTAAGGCTGGAGNNN	chr25	15432092	AACAgAGtGTggcGCTGGAGGGG	+	5
AACACAGAGTAAGGCTGGAGNNN	chr25	15504343	tACACAGcaTAAcGCTaGAGAGG	-	5
AACACAGAGTAAGGCTGGAGNNN	chr25	16812717	AACACgaccTgAGGCTGGAGGGG	+	5
AACACAGAGTAAGGCTGGAGNNN	chr25	19140991	gACACAGAaTgAaGaTGGAGTGG	+	5
AACACAGAGTAAGGCTGGAGNNN	chr25	21083319	AACACtGAcaAAGcCTGGAaTGG	-	5
AACACAGAGTAAGGCTGGAGNNN	chr25	22045363	AAtAaAGAGTAAatCTGGAtAGG	+	5
AACACAGAGTAAGGCTGGAGNNN	chr25	22739326	AACACAGgGagAGGaaGGAGAGG	-	5
AACACAGAGTAAGGCTGGAGNNN	chr25	23285844	AtCACAGAGTAAataTGcAGAGG	+	5
AACACAGAGTAAGGCTGGAGNNN	chr25	24578636	AACACAGAGgAgGagaGGAGAGG	+	5
AACACAGAGTAAGGCTGGAGNNN	chr25	24596563	AACACAGAGaAAaagaGGAGGGG	-	5
AACACAGAGTAAGGCTGGAGNNN	chr25	26093714	AgCtCAGAGTcAGtgTGGAGGGG	-	5
AACACAGAGTAAGGCTGGAGNNN	chr25	26398978	AgCACAGAGgAAGGagGtAGAGG	+	5
AACACAGAGTAAGGCTGGAGNNN	chr25	28426067	AAaAtAtAaTAAGcCTGGAGAGG	+	5
AACACAGAGTAAGGCTGGAGNNN	chr25	28777687	AAgACAagGTgAGGCTGGtGGGG	+	5
AACACAGAGTAAGGCTGGAGNNN	chr25	30076805	AACAgAaAGTAgaGCTGGAaAGG	-	5
AACACAGAGTAAGGCTGGAGNNN	chr25	30627121	AcCcaAGAGTAAGtCTGcAGAGG	-	5
AACACAGAGTAAGGCTGGAGNNN	chr25	31326248	AAaAagGAGTAAGGCTGttGAGG	+	5
AACACAGAGTAAGGCTGGAGNNN	chr25	31867529	AcCAaAaAtTAAGGaTGGAGTGG	+	5
AACACAGAGTAAGGCTGGAGNNN	chr25	34970204	AAgcCAGgGTgAGGCTGGAGGGG	-	4
AACACAGAGTAAGGCTGGAGNNN	chr25	35089454	AACcCAGAaTgAGGaTGGAcCGG	+	5
AACACAGAGTAAGGCTGGAGNNN	chr25	35244800	gACAaAGAGTAAGaCTGagGAGG	-	5
AACACAGAGTAAGGCTGGAGNNN	chr25	35444175	AACACAaAGgAAGGgaGGAaCGG	+	5
AACACAGAGTAAGGCTGGAGNNN	chr25	36016834	AAgAgAGAaTgAGGCTGGAcAGG	-	5
AACACAGAGTAAGGCTGGAGNNN	chr25	36472369	gACACAGAtgAgGtCTGGAGGGG	+	5
AACACAGAGTAAGGCTGGAGNNN	chr25	38462550	cACcCAGAGccAGGgTGGAGTGG	+	5
AACACAGAGTAAGGCTGGAGNNN	chr25	38572561	ttaACAGAGTAAaGCTGcAGAGG	-	5
AACACAGAGTAAGGCTGGAGNNN	chr25	40632073	AACACAGAGTAAGGCTGGAGGGG	+	0
AACACAGAGTAAGGCTGGAGNNN	chr25	40744213	AtCACAGAGTgAGGtTGagGGGG	-	5
AACACAGAGTAAGGCTGGAGNNN	chr25	40818826	AAaACcGgGTcAGGCTcGAGGGG	-	5
AACACAGAGTAAGGCTGGAGNNN	chr25	41037362	AACACAGAcggAGGCgtGAGTGG	+	5
AACACAGAGTAAGGCTGGAGNNN	chr25	42355391	AgCcCAGtGTAtGGCTGGtGAGG	+	5
AACACAGAGTAAGGCTGGAGNNN	chr9	1260755	AACAatGAGTAAGGCTttAaTGG	-	5
AACACAGAGTAAGGCTGGAGNNN	chr9	1598039	AcaAgAGAGTAAaGCgGGAGCGG	-	5
AACACAGAGTAAGGCTGGAGNNN	chr9	7247487	gACACAaAGTAAGGCaGGAaTGG	-	4
AACACAGAGTAAGGCTGGAGNNN	chr9	7479910	AcCACtGAtTAAGaCTGGgGTGG	-	5
AACACAGAGTAAGGCTGGAGNNN	chr9	8954681	AACAaAGAGgAAGGgaGGgGTGG	+	5
AACACAGAGTAAGGCTGGAGNNN	chr9	8877307	AtCACAGAGaAAGGCaaGAcAGG	-	5
AACACAGAGTAAGGCTGGAGNNN	chr9	11079693	gAaACAGAGaAAGGaaGGAGGGG	-	5
AACACAGAGTAAGGCTGGAGNNN	chr9	11403424	tACACAGAGaAAaGagGGAGAGG	-	5
AACACAGAGTAAGGCTGGAGNNN	chr9	13051612	AcCACtGAtTAAGaCTGGgGTGG	+	5
AACACAGAGTAAGGCTGGAGNNN	chr9	13074566	AAaACtGAGTgAtGCTGcAGAGG	-	5
AACACAGAGTAAGGCTGGAGNNN	chr9	14802772	AACAaAGtGTAAGaaTGGAaTGG	+	5
AACACAGAGTAAGGCTGGAGNNN	chr9	17108726	AACAaAGAacAAGGCTGtgGTGG	+	5
AACACAGAGTAAGGCTGGAGNNN	chr9	21009572	AACACAaAGTAAGGCaatAGTGG	-	4
AACACAGAGTAAGGCTGGAGNNN	chr9	21034719	AACACAGAGaAAaGCTGcccAGG	-	5
AACACAGAGTAAGGCTGGAGNNN	chr9	27349212	AACACAcAGaAAGtCaGGAcAGG	+	5
AACACAGAGTAAGGCTGGAGNNN	chr9	30652603	AcCACAGtGTAAGtCTaaAGGGG	-	5
AACACAGAGTAAGGCTGGAGNNN	chr9	31271807	AACcCAaAGTAAGGaTaaAGAGG	-	5
AACACAGAGTAAGGCTGGAGNNN	chr9	33702962	AcCACtGAagAAGGCTGGAtGGG	-	5
AACACAGAGTAAGGCTGGAGNNN	chr9	35430607	ctCAaAGAGaAAGtCTGGAGTGG	-	5
AACACAGAGTAAGGCTGGAGNNN	chr9	35570338	AAgACtGgacAAGGCTGGAGAGG	-	5
AACACAGAGTAAGGCTGGAGNNN	chr9	38055636	AACACAGAGcAAGGCTGtttTGG	+	4
AACACAGAGTAAGGCTGGAGNNN	chr9	42070338	AcCAggGAGaAAGcCTGGAGGGG	-	5
AACACAGAGTAAGGCTGGAGNNN	chr9	42674136	AAacaAGAGTgAGGCaGGAGGGG	+	5
AACACAGAGTAAGGCTGGAGNNN	chr9	44850034	gACgCAGAGTgAGGaTGGAGTGG	-	4
AACACAGAGTAAGGCTGGAGNNN	chr9	46393465	tACAgAGAtgAAGtCTGGAGTGG	-	5
AACACAGAGTAAGGCTGGAGNNN	chr9	47839735	AgCAaAGgGTAAGGgTGGgGAGG	+	5
AACACAGAGTAAGGCTGGAGNNN	chr9	48329176	gACtCAttGTgAGGCTGGAGAGG	-	5
AACACAGAGTAAGGCTGGAGNNN	chr9	50741337	AACtCAaAaTAAGaaTGGAGGGG	+	5
AACACAGAGTAAGGCTGGAGNNN	chr9	51625555	cACAggGAGgAAGGaTGGAGGGG	-	5
AACACAGAGTAAGGCTGGAGNNN	chr9	52803548	tACAaAtAaTAAtGCTGGAGAGG	+	5
AACACAGAGTAAGGCTGGAGNNN	chr9	53073208	AACACAcAGTAgGGagGGAcTGG	-	5
AACACAGAGTAAGGCTGGAGNNN	chr9	63285310	AACACtaAGTAAtGCTtGAcAGG	+	5
AACACAGAGTAAGGCTGGAGNNN	chr9	63597182	cACACAGAGTcttGCTGGgGAGG	-	5
AACACAGAGTAAGGCTGGAGNNN	chr9	63914567	AAgACAGAagAAaGCTGtAGGGG	+	5
AACACAGAGTAAGGCTGGAGNNN	chr9	65735850	AtCACcttGgAAGGCTGGAGAGG	-	5
AACACAGAGTAAGGCTGGAGNNN	chr9	67538324	AACACAGAGTAAGcaTacAcAGG	+	5
AACACAGAGTAAGGCTGGAGNNN	chr9	67961602	AcaACAGAGctAGGtTGGAGAGG	-	5
AACACAGAGTAAGGCTGGAGNNN	chr9	70057728	AACACAaAGgtAaGtTGGAGTGG	-	5
AACACAGAGTAAGGCTGGAGNNN	chr9	70471638	AACcCAcAGTtAGGgaGGAGGGG	+	5
AACACAGAGTAAGGCTGGAGNNN	chr9	70310726	gACAaAGAGTcAGtCTGGAcTGG	-	5
AACACAGAGTAAGGCTGGAGNNN	chr9	71762043	AACACAcAGTAAGGtTGGtGGGG	-	3
AACACAGAGTAAGGCTGGAGNNN	chr9	72275133	AgCtCAGAGTAAacaTGGAGGGG	+	5
AACACAGAGTAAGGCTGGAGNNN	chr9	75039400	tAgACAGgGgAAGcCTGGAGTGG	+	5
AACACAGAGTAAGGCTGGAGNNN	chr9	75204681	AcCACAGAGcAAGGCTGGcaAGG	-	4
AACACAGAGTAAGGCTGGAGNNN	chr9	78502655	cACACAGgGgAgaGCTGGAGGGG	+	5
AACACAGAGTAAGGCTGGAGNNN	chr9	78381690	AtCcCAGtGgAAGGCTGtAGAGG	-	5
AACACAGAGTAAGGCTGGAGNNN	chr9	78681079	AAaAaAGAGTAAttCaGGAGAGG	+	5
AACACAGAGTAAGGCTGGAGNNN	chr9	80322088	AACACgGgGTgAGGgTaGAGGGG	+	5
AACACAGAGTAAGGCTGGAGNNN	chr9	84203504	AACACActtaAAGGtTGGAGAGG	+	5
AACACAGAGTAAGGCTGGAGNNN	chr9	85451440	AgCAgAGAGTgAGGCTGGgGAGG	+	4
AACACAGAGTAAGGCTGGAGNNN	chr9	85991528	AAtACAGAGaAtttCTGGAGGGG	+	5
AACACAGAGTAAGGCTGGAGNNN	chr9	85812392	tAgtCAGAGcAAGGCTGtAGGGG	-	5
AACACAGAGTAAGGCTGGAGNNN	chr9	86618977	AAaACAGAGggAGGggGGAGGGG	-	5
AACACAGAGTAAGGCTGGAGNNN	chr9	87066632	gACcCAGAGaAAGGCTcGgGAGG	+	5
AACACAGAGTAAGGCTGGAGNNN	chr9	87997416	gtCcCAGAGgAAGGCTGaAGAGG	-	5
AACACAGAGTAAGGCTGGAGNNN	chr9	88801582	AACcCAGAGcAAGGCTGGAaGGG	+	3
AACACAGAGTAAGGCTGGAGNNN	chr9	89291498	cACACAcAcTAAGGCTGGAGAGG	-	3
AACACAGAGTAAGGCTGGAGNNN	chr9	90684360	AACAagGAGTgAGtCaGGAGTGG	-	5
AACACAGAGTAAGGCTGGAGNNN	chr9	91159360	AAgcCtGAGTAAtaCTGGAGTGG	-	5
AACACAGAGTAAGGCTGGAGNNN	chr9	91764139	AACACAcAcTtgaGCTGGAGAGG	-	5
AACACAGAGTAAGGCTGGAGNNN	chr9	93517428	AACAaAGAGTgAGGCTGGtaGGG	+	4
AACACAGAGTAAGGCTGGAGNNN	chr9	98408610	AAagCAGAGTAAGtCTtcAGTGG	+	5
AACACAGAGTAAGGCTGGAGNNN	chr9	99969729	AAaACgGAGcAAGcCaGGAGAGG	+	5
AACACAGAGTAAGGCTGGAGNNN	chr9	100160170	AACACAGAGTcAGGgTtttGGGG	+	5
AACACAGAGTAAGGCTGGAGNNN	chr9	100380129	cACACAGtGgAAtaCTGGAGTGG	+	5
AACACAGAGTAAGGCTGGAGNNN	chr9	100986120	AAgAaAGgGTAtGGCTGGgGAGG	+	5
AACACAGAGTAAGGCTGGAGNNN	chr9	101916341	AACAgAGAGaAAGGCgcGAtCGG	+	5
AACACAGAGTAAGGCTGGAGNNN	chr9	102648309	AACACAGgtgAAGaCTGGAcTGG	+	5
AACACAGAGTAAGGCTGGAGNNN	chr9	102893517	gACACAGgGcAAGGCTGcAaAGG	-	5
AACACAGAGTAAGGCTGGAGNNN	chr9	103436262	AAagCAGAGTAgaGCTGGAcTGG	+	5
AACACAGAGTAAGGCTGGAGNNN	chr9	103442954	AACACAGAaTtAGcCTGtgGTGG	+	5
AACACAGAGTAAGGCTGGAGNNN	chr9	104830608	AAgctAGAaTAAGcCTGGAGGGG	+	5
AACACAGAGTAAGGCTGGAGNNN	chr9	106681282	AACACAGAGgctGGaaGGAGGGG	-	5
AACACAGAGTAAGGCTGGAGNNN	chr9	108267108	cACACAGAGgAgGGCgGaAGGGG	-	5
AACACAGAGTAAGGCTGGAGNNN	chr9	108397203	cACACAGAGgAgGGCgGaAGGGG	-	5
AACACAGAGTAAGGCTGGAGNNN	chrX	1747934	AcCACtGAtTAAGaCTGGgGTGG	+	5
AACACAGAGTAAGGCTGGAGNNN	chrX	4260243	AACACAGAGTgcaGCaGtAGGGG	+	5
AACACAGAGTAAGGCTGGAGNNN	chrX	5154149	cACACAGAGTcAatCTGGAcAGG	+	5
AACACAGAGTAAGGCTGGAGNNN	chrX	5233444	AACAgAGtaTgAGGCTtGAGAGG	-	5
AACACAGAGTAAGGCTGGAGNNN	chrX	6361438	AACtCAGAGTttGGCTccAGAGG	-	5
AACACAGAGTAAGGCTGGAGNNN	chrX	8264581	AtCctgGAGTgAGGCTGGAGGGG	+	5
AACACAGAGTAAGGCTGGAGNNN	chrX	10403614	cACAgAGAGcAAGGCTGcgGGGG	-	5
AACACAGAGTAAGGCTGGAGNNN	chrX	12164214	tACAttGAGaAAcGCTGGAGTGG	-	5
AACACAGAGTAAGGCTGGAGNNN	chrX	12410620	cACACtGAGgAAGGtaGGAGGGG	+	5
AACACAGAGTAAGGCTGGAGNNN	chrX	12941213	AAtgCAcAGTAAtaCTGGAGAGG	-	5
AACACAGAGTAAGGCTGGAGNNN	chrX	16808520	AACACAaAtaAAtGtTGGAGAGG	+	5
AACACAGAGTAAGGCTGGAGNNN	chrX	18552784	AACACAGAGcAgGGCcaGAtAGG	+	5
AACACAGAGTAAGGCTGGAGNNN	chrX	18962781	AAagCAGgaTAAGGCTGGAaGGG	-	5
AACACAGAGTAAGGCTGGAGNNN	chrX	19943055	AACAgtGgGTcAGGaTGGAGAGG	-	5
AACACAGAGTAAGGCTGGAGNNN	chrX	19957429	gAaACAGtGaAAGGCTaGAGGGG	-	5
AACACAGAGTAAGGCTGGAGNNN	chrX	21130300	gACACAGAtTgAaGCTGGtGGGG	+	5
AACACAGAGTAAGGCTGGAGNNN	chrX	21238580	ggCACAaAGgAAGGCTGGcGAGG	+	5
AACACAGAGTAAGGCTGGAGNNN	chrX	21309313	AACAaAtAGTcAGGtaGGAGGGG	-	5
AACACAGAGTAAGGCTGGAGNNN	chrX	21705196	AtCcCAGAGaActGCTGGAGAGG	-	5
AACACAGAGTAAGGCTGGAGNNN	chrX	22695667	AcgACAGAccAgGGCTGGAGTGG	-	5
AACACAGAGTAAGGCTGGAGNNN	chrX	23825241	AACAaAaAcTAAGGCcGGgGTGG	-	5
AACACAGAGTAAGGCTGGAGNNN	chrX	23927877	AACAgAaAGTAAGGaTGGtGGGG	-	4
AACACAGAGTAAGGCTGGAGNNN	chrX	29577565	AAgACAGAaacAGGCTGaAGAGG	+	5
AACACAGAGTAAGGCTGGAGNNN	chrX	29669729	AACtaAGAaTAAaGCTGGgGAGG	-	5
AACACAGAGTAAGGCTGGAGNNN	chrX	30398961	AACtgAaAGgAAGGCTGGAtTGG	+	5
AACACAGAGTAAGGCTGGAGNNN	chrX	31776513	AAgACAGAGagAGGgTaGAGGGG	+	5
AACACAGAGTAAGGCTGGAGNNN	chrX	33343553	AACACAGAtgAAGGgaGGtGTGG	-	5
AACACAGAGTAAGGCTGGAGNNN	chrX	34529365	AAtAtgaAGTAAGGCaGGAGGGG	+	5
AACACAGAGTAAGGCTGGAGNNN	chrX	35072129	AAtAaAGAGTAAGGaTGGttTGG	+	5
AACACAGAGTAAGGCTGGAGNNN	chrX	35829509	tACAaAcAaTAAtGCTGGAGAGG	+	5
AACACAGAGTAAGGCTGGAGNNN	chrX	35965723	tACAgAaAGagAGGCTGGAGAGG	+	5
AACACAGAGTAAGGCTGGAGNNN	chrX	37488033	AACACAGAGTctGGCTGtgtGGG	+	5
AACACAGAGTAAGGCTGGAGNNN	chrX	40104727	AtCACAGAGagAGtCTaGAGAGG	-	5
AACACAGAGTAAGGCTGGAGNNN	chrX	41022881	AtCcCAGAGaAtGGCTGaAGAGG	+	5
AACACAGAGTAAGGCTGGAGNNN	chrX	41648866	AAaACAaAagAAaGCTGGAGAGG	-	5
AACACAGAGTAAGGCTGGAGNNN	chrX	43592738	AACAtAGAGTttGGCTGGAaGGG	+	4
AACACAGAGTAAGGCTGGAGNNN	chrX	43470452	AtCAaAGAGTcAGtCTGGgGAGG	-	5
AACACAGAGTAAGGCTGGAGNNN	chrX	45199550	tACAaAcAaTAAtGCTGGAGAGG	+	5
AACACAGAGTAAGGCTGGAGNNN	chrX	45426020	AACAgAGcaTAAtGCTGaAGAGG	+	5
AACACAGAGTAAGGCTGGAGNNN	chrX	48286196	AAgAgAGAaaAAGGCaGGAGTGG	+	5
AACACAGAGTAAGGCTGGAGNNN	chrX	48137192	AAgAaAGAGTAAGGtgaGAGGGG	-	5
AACACAGAGTAAGGCTGGAGNNN	chrX	49375804	gACACAGAGaAAGGagGcAGAGG	-	5
AACACAGAGTAAGGCTGGAGNNN	chrX	51095966	AAacCAaAaTAAaGCTGGAGTGG	+	5
AACACAGAGTAAGGCTGGAGNNN	chrX	52895349	AtCAaAGAGaAAGaCTGGAGAGG	+	4
AACACAGAGTAAGGCTGGAGNNN	chrX	53127481	AtCAaAGAGaAAGaCTGGAGAGG	-	4
AACACAGAGTAAGGCTGGAGNNN	chrX	54391502	AcCAgAGAaaAAGGaTGGAGTGG	+	5
AACACAGAGTAAGGCTGGAGNNN	chrX	57382479	tACACAGAGggAGGtgGGAGGGG	+	5
AACACAGAGTAAGGCTGGAGNNN	chrX	62558201	AtCcCAGAGcAAGGgTGcAGTGG	-	5
AACACAGAGTAAGGCTGGAGNNN	chrX	65627392	AACACAGccTAAGtCTGGcaGGG	-	5
AACACAGAGTAAGGCTGGAGNNN	chrX	68707487	tACACAGAGTAgGGaTGGtaTGG	-	5
AACACAGAGTAAGGCTGGAGNNN	chrX	69128731	AgtACAGAGggAGGCTGaAGAGG	-	5
AACACAGAGTAAGGCTGGAGNNN	chrX	72263412	AtCAgAGAGTAAGGCTtGgtGGG	-	5
AACACAGAGTAAGGCTGGAGNNN	chrX	72556200	AACAgAaAGaAAGGCTccAGTGG	-	5
AACACAGAGTAAGGCTGGAGNNN	chrX	73165076	AAaAgAGAGgAAGGCTGGtcTGG	+	5
AACACAGAGTAAGGCTGGAGNNN	chrX	73292417	AAaAgAGAGgAAGGCTGGtcTGG	+	5
AACACAGAGTAAGGCTGGAGNNN	chrX	74860066	cACACAGAaTAAGGaTGGAGGGG	+	3
AACACAGAGTAAGGCTGGAGNNN	chrX	75995930	AAaggAGAGTAAGGCTGGgtTGG	+	5
AACACAGAGTAAGGCTGGAGNNN	chrX	76568068	AAaAaAGtGTAgGGaTGGAGAGG	-	5
AACACAGAGTAAGGCTGGAGNNN	chrX	77092773	tACAagGAGgAgGGCTGGAGAGG	+	5
AACACAGAGTAAGGCTGGAGNNN	chrX	77403036	AtCACtGgGTgAGGCTGGgGAGG	+	5
AACACAGAGTAAGGCTGGAGNNN	chrX	79766563	gACAaAGAGTgAGGCTGGAGTGG	+	3
AACACAGAGTAAGGCTGGAGNNN	chrX	80487141	tACAaAcAaTAAtGCTGGAGAGG	-	5
AACACAGAGTAAGGCTGGAGNNN	chrX	82567941	AACACAGAGgAAaGgTGaAaGGG	+	5
AACACAGAGTAAGGCTGGAGNNN	chrX	83843478	AACACAGAGTgAGtCatcAGAGG	-	5
AACACAGAGTAAGGCTGGAGNNN	chrX	84143136	AACACAGAGTgAGtCatcAGAGG	+	5
AACACAGAGTAAGGCTGGAGNNN	chrX	84164228	AACACAGAGTgAGtCatcAGAGG	+	5
AACACAGAGTAAGGCTGGAGNNN	chrX	88557471	AACACAaAGaAAaGCaGaAGTGG	+	5
AACACAGAGTAAGGCTGGAGNNN	chr16	486335	gcCACAGgaaAAGGCTGGAGAGG	-	5
AACACAGAGTAAGGCTGGAGNNN	chr16	2179657	AcCcCAGAGagAGGCcGGAGGGG	+	5
AACACAGAGTAAGGCTGGAGNNN	chr16	2376591	tACAgAaAGcAAGGCTGGAaGGG	-	5
AACACAGAGTAAGGCTGGAGNNN	chr16	2554194	AACcgAGAGggAGaCTGGAGGGG	+	5
AACACAGAGTAAGGCTGGAGNNN	chr16	3656756	AACACAGAGcAAaGaaGcAGAGG	+	5
AACACAGAGTAAGGCTGGAGNNN	chr16	6024429	AgttCAGAGTgAGcCTGGAGAGG	-	5
AACACAGAGTAAGGCTGGAGNNN	chr16	6374962	AAaACAtAaTAAtaCTGGAGTGG	-	5
AACACAGAGTAAGGCTGGAGNNN	chr16	7532455	AACACAGtcaAAGGCTtGtGTGG	-	5
AACACAGAGTAAGGCTGGAGNNN	chr16	11637891	AAgtCAGAGgcAGGCTGGtGGGG	+	5
AACACAGAGTAAGGCTGGAGNNN	chr16	11599771	AgCACAtAGTtAGGgaGGAGTGG	-	5
AACACAGAGTAAGGCTGGAGNNN	chr16	12351110	tACAaAtAaTAAtGCTGGAGAGG	-	5
AACACAGAGTAAGGCTGGAGNNN	chr16	19127470	AACAgAagGTAAGGCaaGAGAGG	+	5
AACACAGAGTAAGGCTGGAGNNN	chr16	24582113	AACACAagagAtGGCTGGAGAGG	-	5
AACACAGAGTAAGGCTGGAGNNN	chr16	25760833	AACACtGAaTAtGGtTtGAGCGG	+	5
AACACAGAGTAAGGCTGGAGNNN	chr16	25587629	tAgAaAGgGaAAGGCTGGAGAGG	-	5
AACACAGAGTAAGGCTGGAGNNN	chr16	25912688	AgCACgGAGgtgGGCTGGAGTGG	-	5
AACACAGAGTAAGGCTGGAGNNN	chr16	26309147	AACACAcAGgAAGGCaGcAaAGG	+	5
AACACAGAGTAAGGCTGGAGNNN	chr16	28073355	AACACAGAGTAAaGCaGGttTGG	-	4
AACACAGAGTAAGGCTGGAGNNN	chr16	29324283	AgCACccAGgAAGcCTGGAGTGG	-	5
AACACAGAGTAAGGCTGGAGNNN	chr16	30049040	AAgACAtAGTctGGCTGGAcAGG	+	5
AACACAGAGTAAGGCTGGAGNNN	chr16	29987587	AACAagGgGTtAGGaTGGAGAGG	-	5
AACACAGAGTAAGGCTGGAGNNN	chr16	34256368	AACtgAGAGgAAGGaTGGgGAGG	+	5
AACACAGAGTAAGGCTGGAGNNN	chr16	34269797	AACAaAGAGgAActCTGGAcAGG	-	5
AACACAGAGTAAGGCTGGAGNNN	chr16	34754731	gACACtGAGgAAGGgTGGgGTGG	-	5
AACACAGAGTAAGGCTGGAGNNN	chr16	36133666	AACAaAttGTAAaGCTGaAGGGG	+	5
AACACAGAGTAAGGCTGGAGNNN	chr16	37000034	AACAaAGgGgAAaGgTGGAGGGG	-	5
AACACAGAGTAAGGCTGGAGNNN	chr16	38870767	ccCACAGAGTcAGGtTGGgGAGG	+	5
AACACAGAGTAAGGCTGGAGNNN	chr16	39500907	cctACAGAGaAAGGCTGGtGGGG	-	5
AACACAGAGTAAGGCTGGAGNNN	chr16	39492237	cctACAGAGaAAGGCTGGtGGGG	-	5
AACACAGAGTAAGGCTGGAGNNN	chr16	40849502	gACACAGAGgAgGGCTGGgcAGG	+	5
AACACAGAGTAAGGCTGGAGNNN	chr16	42568611	cACACAGAGaAAGcaTGaAGAGG	+	5
AACACAGAGTAAGGCTGGAGNNN	chr16	42917970	AAaAgAGAGcAAtGCTGGAGAGG	-	4
AACACAGAGTAAGGCTGGAGNNN	chr16	42939242	AgCAggGAGgAAGGCTGGAGGGG	-	4
AACACAGAGTAAGGCTGGAGNNN	chr16	43467053	AcCAgAGtGTAgGGtTGGAGGGG	-	5
AACACAGAGTAAGGCTGGAGNNN	chr16	45027417	AgCACAGgGTAgGGaTGaAGGGG	+	5
AACACAGAGTAAGGCTGGAGNNN	chr16	47065559	AACAgAGAaTgAGGCaGaAGAGG	+	5
AACACAGAGTAAGGCTGGAGNNN	chr16	47055134	AACtCAGAGaAAGGCaaGAGTGG	-	4
AACACAGAGTAAGGCTGGAGNNN	chr16	47525104	cACACAcAGgAgGGaTGGAGTGG	+	5
AACACAGAGTAAGGCTGGAGNNN	chr16	47572716	AAgggAGAGgcAGGCTGGAGGGG	+	5
AACACAGAGTAAGGCTGGAGNNN	chr16	47760574	gACACAcAGcAAGGCgGGgGAGG	+	5
AACACAGAGTAAGGCTGGAGNNN	chr16	48859000	AgCACgtAGgcAGGCTGGAGTGG	+	5
AACACAGAGTAAGGCTGGAGNNN	chr16	49083168	ccCACAGtGcAAGGtTGGAGTGG	-	5
AACACAGAGTAAGGCTGGAGNNN	chr16	50289336	AAaACAGAGTAAtGCaaaAGAGG	-	5
AACACAGAGTAAGGCTGGAGNNN	chr16	51450839	AggACAGAagAAGGCTGGtGTGG	-	5
AACACAGAGTAAGGCTGGAGNNN	chr16	51493449	AAaACAGAtTAAaGtTGcAGGGG	-	5
AACACAGAGTAAGGCTGGAGNNN	chr16	55583664	AACAatGtaTAAGGCTGaAGAGG	-	5
AACACAGAGTAAGGCTGGAGNNN	chr16	57122287	AACACAagtTAAGaCTGtAGAGG	-	5
AACACAGAGTAAGGCTGGAGNNN	chr16	58142072	AACtCgGAagAAGGCTGaAGTGG	+	5
AACACAGAGTAAGGCTGGAGNNN	chr16	59218842	AAtACAGAGgAAaGCTGGgaTGG	+	5
AACACAGAGTAAGGCTGGAGNNN	chr16	59171945	ctCtCAGAGcAAGGCTGGgGAGG	-	5
AACACAGAGTAAGGCTGGAGNNN	chr16	59723429	ccCACAGAtTcAGGgTGGAGTGG	+	5
AACACAGAGTAAGGCTGGAGNNN	chr16	59867555	AAtACAGAGggAGcCTGGAaAGG	-	5
AACACAGAGTAAGGCTGGAGNNN	chr16	60146547	cACAgAGAGgAgGaCTGGAGAGG	-	5
AACACAGAGTAAGGCTGGAGNNN	chr16	60724629	AAtACAGAGTAAGGaaGaAGTGG	+	4
AACACAGAGTAAGGCTGGAGNNN	chr16	61088310	AACACAcAGTAAGtgTGGgGCGG	-	4
AACACAGAGTAAGGCTGGAGNNN	chr16	61906310	AAgAaAGgGTAcGGCTGGAGTGG	+	4
AACACAGAGTAAGGCTGGAGNNN	chr16	62019915	AAgAtAGAtTAAaGCaGGAGTGG	-	5
AACACAGAGTAAGGCTGGAGNNN	chr16	62357410	AAaAtAGAGTgAGGgTGGAGTGG	+	4
AACACAGAGTAAGGCTGGAGNNN	chr16	63024486	tcCACAaAGaAAtGCTGGAGAGG	-	5
AACACAGAGTAAGGCTGGAGNNN	chr16	63855113	AACACcGAGaAAtGCTttAGGGG	-	5
AACACAGAGTAAGGCTGGAGNNN	chr16	67580579	ggCACAGAGTcAGcCTGcAGTGG	+	5
AACACAGAGTAAGGCTGGAGNNN	chr16	67630363	cACgCAcAGTAAGGCTGGgaAGG	-	5
AACACAGAGTAAGGCTGGAGNNN	chr16	67781872	AACACAGAacAAcGgTGcAGTGG	-	5
AACACAGAGTAAGGCTGGAGNNN	chr16	67953918	gACACAGtGctAGGaTGGAGGGG	-	5
AACACAGAGTAAGGCTGGAGNNN	chr16	68402911	AACACAGAGgAcGtCgGcAGGGG	-	5
AACACAGAGTAAGGCTGGAGNNN	chr16	68807185	tACACAGAGaAAGGtgGGtGAGG	-	5
AACACAGAGTAAGGCTGGAGNNN	chr16	69184169	AACAggGAGTAAGGaTGGgaAGG	-	5
AACACAGAGTAAGGCTGGAGNNN	chr16	71684754	AcCACtGgGgAAGcCTGGAGGGG	+	5
AACACAGAGTAAGGCTGGAGNNN	chr16	72246182	AAaACtcAGgAAGaCTGGAGTGG	+	5
AACACAGAGTAAGGCTGGAGNNN	chr16	72937108	tcCtCAGAGgAAGGgTGGAGGGG	-	5
AACACAGAGTAAGGCTGGAGNNN	chr16	74228018	AAagCAGAGcAAGGCTGacGAGG	+	5
AACACAGAGTAAGGCTGGAGNNN	chr16	74867763	AgCcCAGccTAAcGCTGGAGCGG	+	5
AACACAGAGTAAGGCTGGAGNNN	chr16	76611595	AAgACAGAGaAActCaGGAGAGG	+	5
AACACAGAGTAAGGCTGGAGNNN	chr16	76730345	AAgACAGAGaAActCaGGAGAGG	+	5
AACACAGAGTAAGGCTGGAGNNN	chr16	77086614	AAtACAGAcTgAaGCTGGgGCGG	-	5
AACACAGAGTAAGGCTGGAGNNN	chr20	680028	AAgACAagGagAGGCTGGAGTGG	+	5
AACACAGAGTAAGGCTGGAGNNN	chr20	2436171	AAgACtGAGgAAtcCTGGAGAGG	+	5
AACACAGAGTAAGGCTGGAGNNN	chr20	2391552	AggACAGAtgAAGGCgGGAGTGG	-	5
AACACAGAGTAAGGCTGGAGNNN	chr20	2627419	cACAgcGgGcAAGGCTGGAGGGG	+	5
AACACAGAGTAAGGCTGGAGNNN	chr20	3135841	AACACAGtGaAAaGtaGGAGAGG	-	5
AACACAGAGTAAGGCTGGAGNNN	chr20	3645391	gtgACAGAGgAAGGaTGGAGAGG	+	5
AACACAGAGTAAGGCTGGAGNNN	chr20	4333067	AACAtgGgGgcAGGCTGGAGAGG	+	5
AACACAGAGTAAGGCTGGAGNNN	chr20	5364510	AgCACAGAGcAAGGaTGGgGCGG	+	4
AACACAGAGTAAGGCTGGAGNNN	chr20	5495105	cACACAGAGaAcaGCaGGAGAGG	+	5
AACACAGAGTAAGGCTGGAGNNN	chr20	5380454	cACACAGAGaAcaGCaGGAGAGG	-	5
AACACAGAGTAAGGCTGGAGNNN	chr20	5511073	AgCACAGAGcAAGGaTGGgGCGG	-	4
AACACAGAGTAAGGCTGGAGNNN	chr20	6278635	tACAtAGAGaAAGcCTGGgGAGG	-	5
AACACAGAGTAAGGCTGGAGNNN	chr20	7252587	AtCACAGAGTAAGGgTaaAaTGG	-	5
AACACAGAGTAAGGCTGGAGNNN	chr20	9642506	AACACAGAGagAGaCTGaAGAGG	+	4
AACACAGAGTAAGGCTGGAGNNN	chr20	12551181	AACAtAGtGTAAtGaTGaAGGGG	+	5
AACACAGAGTAAGGCTGGAGNNN	chr20	13068215	AACAtAaAGTAAGGCcGGgGAGG	-	4
AACACAGAGTAAGGCTGGAGNNN	chr20	15074965	gAaAgAGAaTgAGGCTGGAGAGG	+	5
AACACAGAGTAAGGCTGGAGNNN	chr20	18801193	AAgAgAcAGgAAGGaTGGAGGGG	+	5
AACACAGAGTAAGGCTGGAGNNN	chr20	19723275	ggtcCAGAGTAAGGCTGGAaGGG	-	5
AACACAGAGTAAGGCTGGAGNNN	chr20	19817741	AggAgAGAGTAAaGCTGcAGAGG	-	5
AACACAGAGTAAGGCTGGAGNNN	chr20	24002262	AACAgAGAtTAAGGCgGGgGCGG	+	4
AACACAGAGTAAGGCTGGAGNNN	chr20	24154394	AACAgAGAGTAAGaagGaAGAGG	-	5
AACACAGAGTAAGGCTGGAGNNN	chr20	24562489	AAgAaAGgGaAAGGCTGcAGTGG	-	5
AACACAGAGTAAGGCTGGAGNNN	chr20	25496118	AACgaAGAccAAGaCTGGAGAGG	-	5
AACACAGAGTAAGGCTGGAGNNN	chr20	26517639	AAgACAGAGTAAGGgataAGAGG	-	5
AACACAGAGTAAGGCTGGAGNNN	chr20	29413495	AAaAgAGAGTgAGcgTGGAGAGG	-	5
AACACAGAGTAAGGCTGGAGNNN	chr20	34005224	AACtgAGAGTAAGcCaGGAcAGG	+	5
AACACAGAGTAAGGCTGGAGNNN	chr20	36267895	AgaACtGAGTAAGGaaGGAGTGG	+	5
AACACAGAGTAAGGCTGGAGNNN	chr20	37004963	AAaAaAGAaaAAGcCTGGAGAGG	-	5
AACACAGAGTAAGGCTGGAGNNN	chr20	38214340	tAgACAaAGTgAGGaTGGAGAGG	+	5
AACACAGAGTAAGGCTGGAGNNN	chr20	39132864	AcCACAcAGaAAttCTGGAGAGG	-	5
AACACAGAGTAAGGCTGGAGNNN	chr20	41040103	AAttCAcAtTAgGGCTGGAGTGG	-	5
AACACAGAGTAAGGCTGGAGNNN	chr20	42461045	AAtgCAtAGaAAaGCTGGAGGGG	+	5
AACACAGAGTAAGGCTGGAGNNN	chr20	42709022	gACACAcAGacAGcCTGGAGAGG	-	5
AACACAGAGTAAGGCTGGAGNNN	chr20	43031595	AAgACAtAGTtgGGCTGGAaTGG	-	5
AACACAGAGTAAGGCTGGAGNNN	chr20	43344265	AACtaAGAGTgAatCTGGAGGGG	-	5
AACACAGAGTAAGGCTGGAGNNN	chr20	46277572	AtCACAGAGTgAGGtTGagGGGG	+	5
AACACAGAGTAAGGCTGGAGNNN	chr20	51536592	AcCAaAGAGgAAGGagGGAGAGG	+	5
AACACAGAGTAAGGCTGGAGNNN	chr20	52416140	AAgcCAGtGTAgGGgTGGAGTGG	+	5
AACACAGAGTAAGGCTGGAGNNN	chr20	56753784	AACtCAGAtTcAGGCTcaAGGGG	-	5
AACACAGAGTAAGGCTGGAGNNN	chr20	60169046	AACAagGAGaAAGGgTGGAtGGG	+	5
AACACAGAGTAAGGCTGGAGNNN	chr20	60269336	gAgACAGAGccAGGCTaGAGTGG	+	5
AACACAGAGTAAGGCTGGAGNNN	chr20	60398805	gACACAGAtaAAGGgaGGAGGGG	+	5
AACACAGAGTAAGGCTGGAGNNN	chr20	60430290	AggAaAGAGTAgGGCTGGAaCGG	+	5
AACACAGAGTAAGGCTGGAGNNN	chr20	60446912	AACACAGAtggtGGCTGGAGAGG	-	4
AACACAGAGTAAGGCTGGAGNNN	chr20	62031341	AAgAaAGAGaAAtGCgGGAGGGG	+	5
AACACAGAGTAAGGCTGGAGNNN	chr20	62113050	cACACAGAagAgGGCTGGgGAGG	+	5
AACACAGAGTAAGGCTGGAGNNN	chr20	62251863	cACAtgGAGcAAGGCTGGtGTGG	-	5
AACACAGAGTAAGGCTGGAGNNN	chr20	62513622	AtgACAGAGgcAGGCaGGAGGGG	+	5
AACACAGAGTAAGGCTGGAGNNN	chr20	64403528	cAaAgAGAaTAAGGgTGGAGGGG	+	5
AACACAGAGTAAGGCTGGAGNNN	chr20	64335231	AACAgAcAtTAtGGCTGGAcTGG	-	5
AACACAGAGTAAGGCTGGAGNNN	chr20	64819312	AACACAGAGactGGgTGGtGTGG	-	5
AACACAGAGTAAGGCTGGAGNNN	chr20	66979233	gAaAgAaAaTAAGGCTGGAGTGG	+	5
AACACAGAGTAAGGCTGGAGNNN	chr20	69087064	AACACAGtGaggGGCTGGgGAGG	+	5
AACACAGAGTAAGGCTGGAGNNN	chr20	69097458	AgCttAGAGTtgGGCTGGAGAGG	+	5
AACACAGAGTAAGGCTGGAGNNN	chr20	69519409	gAaACAGAGcAAaGCTaGAGAGG	+	5
AACACAGAGTAAGGCTGGAGNNN	chr20	70048583	AAgACAGAaaAAGGggGGAGAGG	+	5
AACACAGAGTAAGGCTGGAGNNN	chr20	70345367	tACACAGAGgAAGGCcGGgGAGG	-	4
AACACAGAGTAAGGCTGGAGNNN	chr20	70984773	gtgACAGAGgAAGGtTGGAGAGG	+	5
AACACAGAGTAAGGCTGGAGNNN	chr20	73511703	AAttgAGAcTAgGGCTGGAGAGG	+	5
AACACAGAGTAAGGCTGGAGNNN	chr20	75548380	AtggtAGAGTcAGGCTGGAGGGG	-	5
AACACAGAGTAAGGCTGGAGNNN	chr17	712521	AACtaAGAGTgAGGaTGaAGAGG	+	5
AACACAGAGTAAGGCTGGAGNNN	chr17	2548825	gACAgAaAagAAGGCTGGAGAGG	+	5
AACACAGAGTAAGGCTGGAGNNN	chr17	2295147	AAaggAGAGaAAGGCaGGAGAGG	-	5
AACACAGAGTAAGGCTGGAGNNN	chr17	2621913	gACAgAaAagAAGGCTGGAGAGG	+	5
AACACAGAGTAAGGCTGGAGNNN	chr17	4052996	tACAgAGAGTAgttCTGGAGGGG	-	5
AACACAGAGTAAGGCTGGAGNNN	chr17	6039374	AACAaAGAGcAAGGCaGGAcAGG	-	4
AACACAGAGTAAGGCTGGAGNNN	chr17	6583226	AcCACgGAGcAAGGCaGcAGTGG	-	5
AACACAGAGTAAGGCTGGAGNNN	chr17	9595650	AACAtAaAGTAgGGCTGGAaAGG	+	4
AACACAGAGTAAGGCTGGAGNNN	chr17	13968234	AACtCAGAGTtAGcCTGGAaAGG	-	4
AACACAGAGTAAGGCTGGAGNNN	chr17	16353848	AACACAaAcaAAtGtTGGAGAGG	-	5
AACACAGAGTAAGGCTGGAGNNN	chr17	16416059	AACACAaAcaAAtGtTGGAGAGG	-	5
AACACAGAGTAAGGCTGGAGNNN	chr17	16610057	AACAtAGAGTAtaaCTtGAGTGG	+	5
AACACAGAGTAAGGCTGGAGNNN	chr17	17302827	AACAaAcAGaAAGGCTGtAtGGG	+	5
AACACAGAGTAAGGCTGGAGNNN	chr17	17912799	cACACAGAGgAAGGCTcctGAGG	+	5
AACACAGAGTAAGGCTGGAGNNN	chr17	18401315	AcaACAGAGTcAGaCTGGgGTGG	-	5
AACACAGAGTAAGGCTGGAGNNN	chr17	21764018	tACAagcAGTAAtGCTGGAGTGG	-	5
AACACAGAGTAAGGCTGGAGNNN	chr17	23077459	AACcCAaAaTAAGGCTGGAaAGG	+	4
AACACAGAGTAAGGCTGGAGNNN	chr17	23493825	tACAggGAGgAAGGaTGGAGTGG	+	5
AACACAGAGTAAGGCTGGAGNNN	chr17	23606333	AgCACAcccTAAGcCTGGAGGGG	+	5
AACACAGAGTAAGGCTGGAGNNN	chr17	24021097	AAaACAaAGaAAGGgTGGAGTGG	+	4
AACACAGAGTAAGGCTGGAGNNN	chr17	24587450	AACACActGcAAGctTGGAGGGG	+	5
AACACAGAGTAAGGCTGGAGNNN	chr17	27980769	AAttCAcAGTAtGcCTGGAGAGG	+	5
AACACAGAGTAAGGCTGGAGNNN	chr17	29967672	ActAgAGAGgAAGGCaGGAGAGG	+	5
AACACAGAGTAAGGCTGGAGNNN	chr17	30032105	ActAgAGAGgAAGGCaGGAGAGG	+	5
AACACAGAGTAAGGCTGGAGNNN	chr17	30077302	AAaACAcAaTgAaGCTGGAGTGG	+	5
AACACAGAGTAAGGCTGGAGNNN	chr17	36264840	AgCACAGAaTAAcaCaGGAGAGG	-	5
AACACAGAGTAAGGCTGGAGNNN	chr17	37459455	AgCACAcAtcAAGGCTGGAGAGG	+	4
AACACAGAGTAAGGCTGGAGNNN	chr17	39775586	AAaAtAGAGgAAGGagGGAGTGG	+	5
AACACAGAGTAAGGCTGGAGNNN	chr17	41313447	AtCACAtAaTAAGcCTGGAcTGG	+	5
AACACAGAGTAAGGCTGGAGNNN	chr17	41382083	gAaAgAGAGTAAGaCTGaAGAGG	+	5
AACACAGAGTAAGGCTGGAGNNN	chr17	41695786	AAaACAGAagAAGGaTGGtGTGG	+	5
AACACAGAGTAAGGCTGGAGNNN	chr17	47561434	AcgAgAGgGgAAGGCTGGAGAGG	-	5
AACACAGAGTAAGGCTGGAGNNN	chr17	49334626	cACACAGAagAgGGCaGGAGGGG	+	5
AACACAGAGTAAGGCTGGAGNNN	chr17	49342809	tcCACAGAGcAAGGCaGGtGTGG	-	5
AACACAGAGTAAGGCTGGAGNNN	chr17	49885801	AAaACAcAGTAtaGCTGGAaAGG	-	5
AACACAGAGTAAGGCTGGAGNNN	chr17	50502658	AACACAGgGagAGcCTGcAGAGG	-	5
AACACAGAGTAAGGCTGGAGNNN	chr17	55149254	ggCcCAGAGcAAGcCTGGAGGGG	+	5
AACACAGAGTAAGGCTGGAGNNN	chr17	55171685	AcCAaAcgGTAtGGCTGGAGGGG	+	5
AACACAGAGTAAGGCTGGAGNNN	chr17	58046011	tACtgAGAGTAAGaCTGGAGTGG	+	4
AACACAGAGTAAGGCTGGAGNNN	chr17	58737519	AACACAGctTggGGCTGGtGAGG	+	5
AACACAGAGTAAGGCTGGAGNNN	chr17	59367644	AAtACAGtGTttGGCaGGAGGGG	+	5
AACACAGAGTAAGGCTGGAGNNN	chr17	59469741	AAaAgAGAGcAgGcCTGGAGCGG	+	5
AACACAGAGTAAGGCTGGAGNNN	chr17	60392652	AAagCAGAGcAAaGgTGGAGAGG	-	5
AACACAGAGTAAGGCTGGAGNNN	chr17	63100487	tcCAgAGAGgAAGGCgGGAGAGG	-	5
AACACAGAGTAAGGCTGGAGNNN	chr17	65442973	AgCACAGAGaAAGGaaGGAaGGG	-	5
AACACAGAGTAAGGCTGGAGNNN	chr17	65500743	AAtAaAcAGgAAGGCTGaAGGGG	-	5
AACACAGAGTAAGGCTGGAGNNN	chr17	66444117	tACAgAGAGTgAGGaTGGtGAGG	-	5
AACACAGAGTAAGGCTGGAGNNN	chr17	66436734	AACACcGAGTgtGGCaGGAcGGG	-	5
AACACAGAGTAAGGCTGGAGNNN	chr17	67579411	AACACAatcTgAGGCTGaAGAGG	+	5
AACACAGAGTAAGGCTGGAGNNN	chr17	67670696	AACACAatcTgAGGCTGaAGAGG	+	5
AACACAGAGTAAGGCTGGAGNNN	chr17	69954068	AcCAgAGAGgAAGGagGGAGGGG	+	5
AACACAGAGTAAGGCTGGAGNNN	chr17	70274348	AAaACAGcaTAAGGCTaGAGAGG	+	4
AACACAGAGTAAGGCTGGAGNNN	chr17	71747399	ccCACAGAGcAgGGCaGGAGGGG	+	5
AACACAGAGTAAGGCTGGAGNNN	chr17	72871103	tACAaAGAGggAGGCTGGgGAGG	-	5
AACACAGAGTAAGGCTGGAGNNN	chr17	73298440	gcCACAGAGTgAGcCTGtAGTGG	+	5
AACACAGAGTAAGGCTGGAGNNN	chr17	74234231	tACgaAGAGTgAtGCTGGAGAGG	-	5
AACACAGAGTAAGGCTGGAGNNN	chr17	74665296	AggACAGAGcAgGGCTGcAGAGG	+	5
AACACAGAGTAAGGCTGGAGNNN	chr17	74665514	AggACAGAGcAgGGCTGcAGAGG	+	5
AACACAGAGTAAGGCTGGAGNNN	chr17	74665352	AggACAGAGcAgGGCTGcAGAGG	+	5
AACACAGAGTAAGGCTGGAGNNN	chr17	75063231	cACACAGgGTtAGaCcGGAGGGG	-	5
AACACAGAGTAAGGCTGGAGNNN	chr15	775701	AgaAaAGAaTAAaGCTGGAGGGG	+	5
AACACAGAGTAAGGCTGGAGNNN	chr15	1151870	AACACAtAaTAAtGCTGGtaAGG	+	5
AACACAGAGTAAGGCTGGAGNNN	chr15	1244814	cACACAGAaTcAGGtaGGAGTGG	-	5
AACACAGAGTAAGGCTGGAGNNN	chr15	2572979	AAaAaAtAGaAAGGCTGGAGGGG	+	4
AACACAGAGTAAGGCTGGAGNNN	chr15	2886640	tACAggGAGggAGGCTGGAGCGG	-	5
AACACAGAGTAAGGCTGGAGNNN	chr15	9710258	AAaACAGAGTAAGtCTtatGAGG	+	5
AACACAGAGTAAGGCTGGAGNNN	chr15	10938089	AACACAGAagAAtGCTGGAcTGG	+	4
AACACAGAGTAAGGCTGGAGNNN	chr15	13509825	AAgAgAaAGcAAGGCTGGtGTGG	+	5
AACACAGAGTAAGGCTGGAGNNN	chr15	13719806	gACAgAGgGTAAGaCTGaAGAGG	-	5
AACACAGAGTAAGGCTGGAGNNN	chr15	13897320	AACAaAGAtTAAtGaTGGAcAGG	+	5
AACACAGAGTAAGGCTGGAGNNN	chr15	14275002	cACACAaAGgAAGGCaGGAaAGG	-	5
AACACAGAGTAAGGCTGGAGNNN	chr15	20839643	AACACAGAGTAgGtCgGcAaAGG	+	5
AACACAGAGTAAGGCTGGAGNNN	chr15	23590675	AAgACAcAGgAAGcCTGGAGTGG	-	4
AACACAGAGTAAGGCTGGAGNNN	chr15	24572066	AcCggtGAGTgAGGCTGGAGGGG	+	5
AACACAGAGTAAGGCTGGAGNNN	chr15	25323154	AtCcCAGAcTAAGGCTaGAaCGG	-	5
AACACAGAGTAAGGCTGGAGNNN	chr15	25684496	tgCtCAGAGgAgGGCTGGAGAGG	+	5
AACACAGAGTAAGGCTGGAGNNN	chr15	25707585	gACcCAGAGaAAGGCTGaAcAGG	+	5
AACACAGAGTAAGGCTGGAGNNN	chr15	26383474	AgCACAGAGaggaGCTGGAGCGG	+	5
AACACAGAGTAAGGCTGGAGNNN	chr15	27209855	AACAgtGAGcAAGGCaGGtGGGG	+	5
AACACAGAGTAAGGCTGGAGNNN	chr15	27359165	AAgAgAGgGTAtaGCTGGAGGGG	+	5
AACACAGAGTAAGGCTGGAGNNN	chr15	27197657	AAagCAGccTAAGGgTGGAGGGG	-	5
AACACAGAGTAAGGCTGGAGNNN	chr15	28301385	gcCACAaAGTggGGCTGGAGGGG	+	5
AACACAGAGTAAGGCTGGAGNNN	chr15	28308565	AAaAaAaAtcAAGGCTGGAGGGG	+	5
AACACAGAGTAAGGCTGGAGNNN	chr15	28321267	gcCACAaAGTggGGCTGGAGGGG	+	5
AACACAGAGTAAGGCTGGAGNNN	chr15	28328446	AAaAaAaAtcAAGGCTGGAGGGG	+	5
AACACAGAGTAAGGCTGGAGNNN	chr15	28420012	cACACAGAGgAAGaagGGAGAGG	+	5
AACACAGAGTAAGGCTGGAGNNN	chr15	28439796	AAatCAcAGTAAGGaTGGtGTGG	+	5
AACACAGAGTAAGGCTGGAGNNN	chr15	29542391	AACgCAGgagAAGGCaGGAGGGG	-	5
AACACAGAGTAAGGCTGGAGNNN	chr15	29858944	cACAgAcAGTAAtcCTGGAGAGG	+	5
AACACAGAGTAAGGCTGGAGNNN	chr15	32435944	AACAaAGAGaAAGGaaGGgGAGG	+	5
AACACAGAGTAAGGCTGGAGNNN	chr15	34265588	AACcCAGAGgAAGcCTtGtGGGG	+	5
AACACAGAGTAAGGCTGGAGNNN	chr15	36130976	AACAtgGtGTcAGGCTaGAGGGG	-	5
AACACAGAGTAAGGCTGGAGNNN	chr15	36527862	gACACAGAGTggGGtTGGtGAGG	-	5
AACACAGAGTAAGGCTGGAGNNN	chr15	36999122	tAaACAGAcTAAaGCTGGAtGGG	-	5
AACACAGAGTAAGGCTGGAGNNN	chr15	38434814	AAgcCAGAcTcAGGgTGGAGGGG	+	5
AACACAGAGTAAGGCTGGAGNNN	chr15	39232412	AACAgAGAacAAaGCTGtAGAGG	+	5
AACACAGAGTAAGGCTGGAGNNN	chr15	39946351	AtCACtGAcTcAGGtTGGAGAGG	-	5
AACACAGAGTAAGGCTGGAGNNN	chr15	40284526	AgCAaAGAGgAAGGCTGaAGAGG	-	4
AACACAGAGTAAGGCTGGAGNNN	chr15	40370397	AAgACAGAGctAGGCTGGgGAGG	-	4
AACACAGAGTAAGGCTGGAGNNN	chr15	42729620	gACAgAGAGgAgGGCaGGAGAGG	-	5
AACACAGAGTAAGGCTGGAGNNN	chr15	43131428	AgCACAGAGTAAtGCaGGctTGG	+	5
AACACAGAGTAAGGCTGGAGNNN	chr15	43228390	tttACAGAGaAAaGCTGGAGGGG	+	5
AACACAGAGTAAGGCTGGAGNNN	chr15	43479087	AACACAGAcaAAGGCTaGgcTGG	-	5
AACACAGAGTAAGGCTGGAGNNN	chr15	43826171	AgCAaAGAtTAAGGCcaGAGAGG	-	5
AACACAGAGTAAGGCTGGAGNNN	chr15	44308997	AACAgAtAGaAtGGaTGGAGTGG	+	5
AACACAGAGTAAGGCTGGAGNNN	chr15	44679338	AACACAcAtTAAGtgTGGtGGGG	+	5
AACACAGAGTAAGGCTGGAGNNN	chr15	47681547	AgCACcatGTAAGGaTGGAGGGG	+	5
AACACAGAGTAAGGCTGGAGNNN	chr15	50521581	AACACAGAGTcAGGacaGAtGGG	+	5
AACACAGAGTAAGGCTGGAGNNN	chr15	52061624	tACAaAtAaTAAtGCTGGAGAGG	+	5
AACACAGAGTAAGGCTGGAGNNN	chr15	54703230	AACACAaAagAAGGCaGGAaTGG	-	5
AACACAGAGTAAGGCTGGAGNNN	chr15	55717811	gACAaAGccTAgGGCTGGAGAGG	+	5
AACACAGAGTAAGGCTGGAGNNN	chr15	56054099	ggCcCAGAGTgAGGCTGaAGAGG	+	5
AACACAGAGTAAGGCTGGAGNNN	chr15	57643846	tACACAcAtTAAGGaTGGAGAGG	-	4
AACACAGAGTAAGGCTGGAGNNN	chr15	61046964	cACcaAGAtTAtGGCTGGAGGGG	+	5
AACACAGAGTAAGGCTGGAGNNN	chr15	61089473	AAgAaAGAGTgAGGggGGAGCGG	-	5
AACACAGAGTAAGGCTGGAGNNN	chr15	63910958	AcCACAGgGcAAGtCTGGAGAGG	-	4
AACACAGAGTAAGGCTGGAGNNN	chr15	64028716	AACtCAGAGgAgGGCTGGgtGGG	-	5
AACACAGAGTAAGGCTGGAGNNN	chr15	64802584	AACAaAGAGaAAGGggGaAGAGG	+	5
AACACAGAGTAAGGCTGGAGNNN	chr15	65573159	AACACActGgAAtGCaGGAGAGG	-	5
AACACAGAGTAAGGCTGGAGNNN	chr15	66174722	gcCACAGAGatgGGCTGGAGGGG	+	5
AACACAGAGTAAGGCTGGAGNNN	chr15	66987242	AACAtAGgGgcAGGCTGGgGGGG	-	5
AACACAGAGTAAGGCTGGAGNNN	chr15	67039668	AACACAGAGTctGGCaGGAGAGG	-	3
AACACAGAGTAAGGCTGGAGNNN	chr15	68403022	AAaACAGAGaAgGGgaGGAGGGG	+	5
AACACAGAGTAAGGCTGGAGNNN	chr15	69007568	gtCACAGAcTAAacCTGGAGTGG	-	5
AACACAGAGTAAGGCTGGAGNNN	chr15	70470102	AACAgAGAGTttGGagGGAGAGG	-	5
AACACAGAGTAAGGCTGGAGNNN	chr15	70844757	AAtAaAGAGaAAGaCTGcAGAGG	+	5
AACACAGAGTAAGGCTGGAGNNN	chr15	70946109	cACAgAGAGTAAGagaGGAGAGG	+	5
AACACAGAGTAAGGCTGGAGNNN	chr15	72152686	AACACAGgcTAAGctTtGAGGGG	-	5
AACACAGAGTAAGGCTGGAGNNN	chr15	73661088	AACACAGAcTcAGtCTGctGAGG	-	5
AACACAGAGTAAGGCTGGAGNNN	chr15	74696150	cACACtGAGggAGGgTGGAGAGG	-	5
AACACAGAGTAAGGCTGGAGNNN	chr15	75838022	AACtCAGAGTcAGGCgGGgGAGG	+	4
AACACAGAGTAAGGCTGGAGNNN	chr15	77011403	ttCACgGttTAAGGCTGGAGGGG	+	5
AACACAGAGTAAGGCTGGAGNNN	chr15	77592407	gggACAGgGTgAGGCTGGAGGGG	+	5
AACACAGAGTAAGGCTGGAGNNN	chr15	77527042	AAgtCAGAcTgAGGaTGGAGAGG	-	5
AACACAGAGTAAGGCTGGAGNNN	chr15	81132409	cACACAcAGcAAGGCTGGAaGGG	+	4
AACACAGAGTAAGGCTGGAGNNN	chr15	82471482	AAagCcGAGgAAGGCTGGAGTGG	-	4
AACACAGAGTAAGGCTGGAGNNN	chr2	3911678	tACACAGAGaAgGGCTGGgaAGG	-	5
AACACAGAGTAAGGCTGGAGNNN	chr2	5015847	gcCACAGAGaAtGGtTGGAGGGG	-	5
AACACAGAGTAAGGCTGGAGNNN	chr2	5061664	gACACAGAcacAGGCTGGgGTGG	-	5
AACACAGAGTAAGGCTGGAGNNN	chr2	5390499	gtCAggGAGTAAGGgTGGAGAGG	-	5
AACACAGAGTAAGGCTGGAGNNN	chr2	5685600	gAgAgAaAGTAgGGCTGGAGGGG	+	5
AACACAGAGTAAGGCTGGAGNNN	chr2	6003182	AAagCAGAGTAAGaagGGAGGGG	+	5
AACACAGAGTAAGGCTGGAGNNN	chr2	6871405	AtCACAGAGgAcaGCTGcAGAGG	-	5
AACACAGAGTAAGGCTGGAGNNN	chr2	7057081	AAggCAGAGTAAaaCTGaAGAGG	-	5
AACACAGAGTAAGGCTGGAGNNN	chr2	7964834	AACACAaAGgAAtGCTGtgGAGG	+	5
AACACAGAGTAAGGCTGGAGNNN	chr2	8274374	AAgACAcAGTAAGGgTaGtGTGG	+	5
AACACAGAGTAAGGCTGGAGNNN	chr2	8120132	AAgACAcAGTAAGGgTaGtGTGG	-	5
AACACAGAGTAAGGCTGGAGNNN	chr2	9690566	AAaACAcAaTAAGGCTGGccAGG	+	5
AACACAGAGTAAGGCTGGAGNNN	chr2	13589635	AACACAGctTtAGaCTGGAcAGG	+	5
AACACAGAGTAAGGCTGGAGNNN	chr2	16643060	gAgACAGAGcAAGGtaGGAGTGG	-	5
AACACAGAGTAAGGCTGGAGNNN	chr2	18962480	AACACAGAagAtGaCTGaAGTGG	+	5
AACACAGAGTAAGGCTGGAGNNN	chr2	22334847	AcCAgAGAcTAgGaCTGGAGAGG	+	5
AACACAGAGTAAGGCTGGAGNNN	chr2	23639355	AAaAgAaAGaAAaGCTGGAGTGG	+	5
AACACAGAGTAAGGCTGGAGNNN	chr2	24564797	AgCAaAGtGTAAGGtTaGAGAGG	-	5
AACACAGAGTAAGGCTGGAGNNN	chr2	26902202	gAgACAGAGTAAGGaTGaAcTGG	-	5
AACACAGAGTAAGGCTGGAGNNN	chr2	29423136	cACACAGAGaAAGGaTGaAGGGG	-	4
AACACAGAGTAAGGCTGGAGNNN	chr2	29627796	AAgAaAGAGgAAGGaaGGAGGGG	-	5
AACACAGAGTAAGGCTGGAGNNN	chr2	30479823	AACACAGAGacAGGtgGGAaGGG	+	5
AACACAGAGTAAGGCTGGAGNNN	chr2	31888251	AACAtccAGTAAGGCTGaAcTGG	+	5
AACACAGAGTAAGGCTGGAGNNN	chr2	32224322	AAaACAGAGTAAtGagGGAaGGG	+	5
AACACAGAGTAAGGCTGGAGNNN	chr2	37175357	AtCACAGAtTttGGCgGGAGAGG	+	5
AACACAGAGTAAGGCTGGAGNNN	chr2	37302114	AACACtGAGTAAacCTGGctGGG	-	5
AACACAGAGTAAGGCTGGAGNNN	chr2	38618054	cACACAaAGaAAaGCaGGAGAGG	+	5
AACACAGAGTAAGGCTGGAGNNN	chr2	38501914	AgaAtAGAGTcAGtCTGGAGGGG	-	5
AACACAGAGTAAGGCTGGAGNNN	chr2	38993026	AtCAgAGAGTAAGaCTGGAGTGG	+	3
AACACAGAGTAAGGCTGGAGNNN	chr2	40053026	AAgACAaAtgAAGGCTGGtGGGG	+	5
AACACAGAGTAAGGCTGGAGNNN	chr2	43595554	cACACAGAGTAAGaCatGAcTGG	-	5
AACACAGAGTAAGGCTGGAGNNN	chr2	44767557	AACACAaAaaAAtaCTGGAGAGG	+	5
AACACAGAGTAAGGCTGGAGNNN	chr2	45625983	cACAaAGAGTcAGGCaGGAcTGG	+	5
AACACAGAGTAAGGCTGGAGNNN	chr2	46590114	AgCACAGAGTAtGGagGcAGGGG	-	5
AACACAGAGTAAGGCTGGAGNNN	chr2	46587747	AAgACAGAaTgAGcaTGGAGAGG	-	5
AACACAGAGTAAGGCTGGAGNNN	chr2	47199743	AAtACgGAtTAAcGCTGGAGCGG	-	4
AACACAGAGTAAGGCTGGAGNNN	chr2	47848449	gAgACAGAGgAAGGCcaGAGAGG	-	5
AACACAGAGTAAGGCTGGAGNNN	chr2	48172273	tgCACAGAGTAgGcCTGcAGTGG	-	5
AACACAGAGTAAGGCTGGAGNNN	chr2	51181253	AAatCAGAagAAaGCTGGAGAGG	-	5
AACACAGAGTAAGGCTGGAGNNN	chr2	52655215	AAgctAcAGTAgGGCTGGAGAGG	+	5
AACACAGAGTAAGGCTGGAGNNN	chr2	54454759	AACAgAcAGTggGGCaGGAGTGG	-	5
AACACAGAGTAAGGCTGGAGNNN	chr2	55620330	AAgAgAtAGTAAGaCTGtAGTGG	-	5
AACACAGAGTAAGGCTGGAGNNN	chr2	57629182	gACtCAGAGTAgGcCTGGAGGGG	+	4
AACACAGAGTAAGGCTGGAGNNN	chr2	61310055	AACcCtGgGTAAaGgTGGAGGGG	-	5
AACACAGAGTAAGGCTGGAGNNN	chr2	62270001	AggACAaAGTAAGGCTtGAaAGG	+	5
AACACAGAGTAAGGCTGGAGNNN	chr2	62662470	AACtCAGAGcAAtGCTGaAcAGG	+	5
AACACAGAGTAAGGCTGGAGNNN	chr2	63175504	tggACAGAGaAAGGCTGGAaAGG	-	5
AACACAGAGTAAGGCTGGAGNNN	chr2	63467251	tACACAGAGaAAaGCTaGAcTGG	-	5
AACACAGAGTAAGGCTGGAGNNN	chr2	65289059	tACACAGAGTcAGagTGGAGGGG	+	4
AACACAGAGTAAGGCTGGAGNNN	chr2	67632456	tcCtCAGAGTAAGGaTGaAGTGG	-	5
AACACAGAGTAAGGCTGGAGNNN	chr2	68889544	cACACAGAGaAcaGCTGGAGAGG	-	4
AACACAGAGTAAGGCTGGAGNNN	chr2	71651176	AcCAaAGAGTAAGGgaGGAGAGG	+	4
AACACAGAGTAAGGCTGGAGNNN	chr2	73647527	ggaACAGgGaAAGGCTGGAGAGG	+	5
AACACAGAGTAAGGCTGGAGNNN	chr2	74671786	AACACAaAGaAAGGaTGaAGTGG	+	4
AACACAGAGTAAGGCTGGAGNNN	chr2	76568159	AcCACAGAGaAtGtCTGcAGAGG	-	5
AACACAGAGTAAGGCTGGAGNNN	chr2	78889647	AcCACAGAGaAAGGCaGGAGTGG	-	3
AACACAGAGTAAGGCTGGAGNNN	chr2	82265774	AAaAaAGAcTAAaGaTGGAGTGG	+	5
AACACAGAGTAAGGCTGGAGNNN	chr2	82459214	AggAgAGAGTgAGtCTGGAGGGG	-	5
AACACAGAGTAAGGCTGGAGNNN	chr2	83496516	AAacagGAGaAAGGCTGGAGGGG	+	5
AACACAGAGTAAGGCTGGAGNNN	chr2	87427590	AAtACtGgGcAAGGtTGGAGTGG	-	5
AACACAGAGTAAGGCTGGAGNNN	chr2	88215738	cACACAacaTAAGcCTGGAGTGG	-	5
AACACAGAGTAAGGCTGGAGNNN	chr2	88672080	AcCgaAGgGTAAGGCTGGAGGGG	+	4
AACACAGAGTAAGGCTGGAGNNN	chr2	89724383	AACcCAGccTAAGcCTaGAGAGG	-	5
AACACAGAGTAAGGCTGGAGNNN	chr2	91993298	AACtCAGAGTgAGGaTGagGGGG	-	5
AACACAGAGTAAGGCTGGAGNNN	chr2	92406018	cACACAGAGaAAGGaaGcAGAGG	-	5
AACACAGAGTAAGGCTGGAGNNN	chr2	93805236	AgCAaAGAGTAAGttTtGAGGGG	+	5
AACACAGAGTAAGGCTGGAGNNN	chr2	96650635	AACtaAGAGgAAGttTGGAGTGG	+	5
AACACAGAGTAAGGCTGGAGNNN	chr2	98078413	AACcCAGtGTctGGCTGGAGTGG	+	4
AACACAGAGTAAGGCTGGAGNNN	chr2	98230857	AgCAaAcAGcAAGGCTGGAGGGG	+	4
AACACAGAGTAAGGCTGGAGNNN	chr2	98749952	AgCACAGAGTcgGaCTGGAGTGG	-	4
AACACAGAGTAAGGCTGGAGNNN	chr2	98854635	AgCACAGAGTcgGaCTGGAGTGG	-	4
AACACAGAGTAAGGCTGGAGNNN	chr2	100019528	AAgACAGcGTAtGtCTtGAGGGG	-	5
AACACAGAGTAAGGCTGGAGNNN	chr2	100567012	AACAgAGAGccgGGCcGGAGTGG	-	5
AACACAGAGTAAGGCTGGAGNNN	chr2	100908701	AACAgAaAGcAAGGCaaGAGAGG	-	5
AACACAGAGTAAGGCTGGAGNNN	chr2	100953914	AACAggGAGgAAtGCTGaAGAGG	-	5
AACACAGAGTAAGGCTGGAGNNN	chr2	104690582	AAaAaAGAGTAAGtCTtaAGAGG	-	5
AACACAGAGTAAGGCTGGAGNNN	chr2	107219512	AACAaAGAaTAAGaCTGaAGAGG	+	4
AACACAGAGTAAGGCTGGAGNNN	chr2	107224822	AAaAaAGAaTAAtaCTGGAGTGG	+	5
AACACAGAGTAAGGCTGGAGNNN	chr2	109044050	AACtCAGAcTAtGtCTGGtGGGG	+	5
AACACAGAGTAAGGCTGGAGNNN	chr2	111467220	cACACAGAGTgAGGtTGGAcTGG	+	4
AACACAGAGTAAGGCTGGAGNNN	chr2	111977690	AgCACAGAGgAAGcCTGcAaGGG	+	5
AACACAGAGTAAGGCTGGAGNNN	chr2	112035652	AAaACActGaAAGGCTGGtGAGG	+	5
AACACAGAGTAAGGCTGGAGNNN	chr2	112638097	AACcCAGAtgAAGcCaGGAGGGG	-	5
AACACAGAGTAAGGCTGGAGNNN	chr2	113597507	AACcCAtAGTAcaGgTGGAGAGG	+	5
AACACAGAGTAAGGCTGGAGNNN	chr2	114345509	ccCAtAcAGTcAGGCTGGAGGGG	-	5
AACACAGAGTAAGGCTGGAGNNN	chr2	116540774	AAgACgGcGggAGGCTGGAGCGG	+	5
AACACAGAGTAAGGCTGGAGNNN	chr2	116973866	AAaACAGgGTAAaGCgGGgGCGG	-	5
AACACAGAGTAAGGCTGGAGNNN	chr2	118948579	AAgACAcAGaAAGcCTGaAGTGG	-	5
AACACAGAGTAAGGCTGGAGNNN	chr2	119413349	tACACAGAGaAtGGCTGcAcAGG	-	5
AACACAGAGTAAGGCTGGAGNNN	chr2	120015841	AAagCAGAGTAgGGCcGcAGAGG	+	5
AACACAGAGTAAGGCTGGAGNNN	chr2	121922275	AAacCtGAGTggGGCTGGAGAGG	-	5
AACACAGAGTAAGGCTGGAGNNN	chr2	122613909	gAtACAGAtTAAaGaTGGAGAGG	+	5
AACACAGAGTAAGGCTGGAGNNN	chr2	122613563	AACACAatcTAActCTGGAGTGG	+	5
AACACAGAGTAAGGCTGGAGNNN	chr2	122769043	AcCtCAGgaTAAaGCTGGAGAGG	-	5
AACACAGAGTAAGGCTGGAGNNN	chr2	122813166	AACACAatcTAActCTGGAGTGG	-	5
AACACAGAGTAAGGCTGGAGNNN	chr2	122812820	gAtACAGAtTAAaGaTGGAGAGG	-	5
AACACAGAGTAAGGCTGGAGNNN	chr2	123659962	gAgACAGAGagAGGtTGGAGAGG	-	5
AACACAGAGTAAGGCTGGAGNNN	chr2	123691833	AACACAGAGgtAGGggGcAGGGG	-	5
AACACAGAGTAAGGCTGGAGNNN	chr2	123921271	AAgACAGAGTcAGGCTGGgcTGG	-	4
AACACAGAGTAAGGCTGGAGNNN	chr2	124662464	AcCACAGtcTAAGGtgGGAGAGG	+	5
AACACAGAGTAAGGCTGGAGNNN	chr2	124811503	AACtCAGAGTcAGGCTtGtGTGG	-	4
AACACAGAGTAAGGCTGGAGNNN	chr2	125030218	AACAagGAGTAAGGCaGGAGAGG	-	3
AACACAGAGTAAGGCTGGAGNNN	chr2	125840246	AAtACtaAGTAAGGCTGacGAGG	+	5
AACACAGAGTAAGGCTGGAGNNN	chr2	125812287	AgCACAaAGgAAGGCcaGAGAGG	-	5
AACACAGAGTAAGGCTGGAGNNN	chr2	125802829	AgCACAaAGgAAGGCcaGAGAGG	-	5
AACACAGAGTAAGGCTGGAGNNN	chr2	126521916	tAgAaAcAaTAAGGCTGGAGAGG	-	5
AACACAGAGTAAGGCTGGAGNNN	chr2	126999482	AgCACAGAGaAAccCaGGAGAGG	-	5
AACACAGAGTAAGGCTGGAGNNN	chr2	127265187	AgCcCAGAGTAAGtCTGaAaGGG	+	5
AACACAGAGTAAGGCTGGAGNNN	chr2	128333767	cACACAGAGTgAGGtTaaAGAGG	+	5
AACACAGAGTAAGGCTGGAGNNN	chr2	130087350	AgCACAGAGcAAGcagGGAGGGG	-	5
AACACAGAGTAAGGCTGGAGNNN	chr2	131148188	gACACAGAGgAAGGCTatAaTGG	+	5
AACACAGAGTAAGGCTGGAGNNN	chr2	133407327	tgCAaAGAGTAAGGgTGaAGGGG	-	5
AACACAGAGTAAGGCTGGAGNNN	chr2	134113585	AAagCAGAGTAAGGgTGGAGGGG	-	3
AACACAGAGTAAGGCTGGAGNNN	chr2	135434344	AACACtGAGcAAGaCctGAGTGG	+	5
AACACAGAGTAAGGCTGGAGNNN	chr2	135546056	AACAgccAGTgtGGCTGGAGAGG	-	5
AACACAGAGTAAGGCTGGAGNNN	chr2	135940960	AACACgGcGctgGGCTGGAGCGG	+	5
AACACAGAGTAAGGCTGGAGNNN	chr2	136760811	AAgACAtAGaAAaGaTGGAGGGG	+	5
AACACAGAGTAAGGCTGGAGNNN	chr2	137731943	AACACcGgGcAgGGCTtGAGGGG	-	5
AACACAGAGTAAGGCTGGAGNNN	chr2	137836511	gAgACcaAGTAAGGCaGGAGTGG	-	5
AACACAGAGTAAGGCTGGAGNNN	chr2	138000219	AACACAcAGcAAGctTaGAGGGG	-	5
AACACAGAGTAAGGCTGGAGNNN	chr2	138321034	cACACAGAGTAAGtgcaGAGAGG	-	5
AACACAGAGTAAGGCTGGAGNNN	chr2	138603556	AtCAggGAGTAAGGCaGGgGAGG	-	5
AACACAGAGTAAGGCTGGAGNNN	chr2	139108408	cACACAGgGaAAGaCTGcAGAGG	-	5
AACACAGAGTAAGGCTGGAGNNN	chr2	140340004	gACACAGAGacAGGaaGGAGAGG	-	5
AACACAGAGTAAGGCTGGAGNNN	chr2	140969285	tACAgAGAGgcAGGCTGGAGGGG	+	4
AACACAGAGTAAGGCTGGAGNNN	chr2	141140588	AAtACAGtGgAgGGCaGGAGGGG	+	5
AACACAGAGTAAGGCTGGAGNNN	chr2	141619426	gAgAaAGAGgAAGtCTGGAGAGG	-	5
AACACAGAGTAAGGCTGGAGNNN	chr26	1890422	AACAgAtAGaAAtGCTGGAcTGG	+	5
AACACAGAGTAAGGCTGGAGNNN	chr26	5923222	AcCACAGgGagtGGCTGGAGTGG	-	5
AACACAGAGTAAGGCTGGAGNNN	chr26	6859584	AACACAGAGgAAtGCcaGAcTGG	+	5
AACACAGAGTAAGGCTGGAGNNN	chr26	7187565	tcCACAaAtTAAtGCTGGAGAGG	-	5
AACACAGAGTAAGGCTGGAGNNN	chr26	8272830	AcCACtGAtTAAGaCTGGgGTGG	-	5
AACACAGAGTAAGGCTGGAGNNN	chr26	8272978	AcCACtGAtTAAGaCTGGgGTGG	-	5
AACACAGAGTAAGGCTGGAGNNN	chr26	8273129	AcCACtGAtTAAGaCTGGgGTGG	-	5
AACACAGAGTAAGGCTGGAGNNN	chr26	8487027	ggCACAaAtTAAGGtTGGAGAGG	-	5
AACACAGAGTAAGGCTGGAGNNN	chr26	9285111	cACACAGAGTcAGGgaGGtGTGG	-	5
AACACAGAGTAAGGCTGGAGNNN	chr26	12771507	ccCtCAGAGaAAGGCTGGAaGGG	-	5
AACACAGAGTAAGGCTGGAGNNN	chr26	14751026	AgCACAaAaTtAGGCTGGAGAGG	+	4
AACACAGAGTAAGGCTGGAGNNN	chr26	16472214	AAgACAGAGgAgGGtgGGAGGGG	-	5
AACACAGAGTAAGGCTGGAGNNN	chr26	18167863	tctACAGtGTgAGGCTGGAGGGG	+	5
AACACAGAGTAAGGCTGGAGNNN	chr26	18971803	tACACAGAGTttGGtTaGAGGGG	+	5
AACACAGAGTAAGGCTGGAGNNN	chr26	19927739	AACttAGAaaAAGGCTGcAGTGG	-	5
AACACAGAGTAAGGCTGGAGNNN	chr26	20378553	AgCACAtAGggAGGCTGGAaAGG	-	5
AACACAGAGTAAGGCTGGAGNNN	chr26	21018850	cACAgAGAGgAAGGCTGGAaGGG	-	4
AACACAGAGTAAGGCTGGAGNNN	chr26	21129375	AACACAcAcgAAGGCgGaAGAGG	-	5
AACACAGAGTAAGGCTGGAGNNN	chr26	21804340	AAgAgAGAGgAAGGtTGGgGAGG	+	5
AACACAGAGTAAGGCTGGAGNNN	chr26	22903617	cACACAatGTAAGGaaGGAGTGG	+	5
AACACAGAGTAAGGCTGGAGNNN	chr26	24152264	AgCACtGAtTAAGGCcaGAGAGG	-	5
AACACAGAGTAAGGCTGGAGNNN	chr26	26113006	AgCACAGAGcAAGGCTGGtGGGG	-	3
AACACAGAGTAAGGCTGGAGNNN	chr26	30262216	AACACAtAGTgAGGCTGGAaGGG	-	3
AACACAGAGTAAGGCTGGAGNNN	chr26	30587853	AACAgAtAGTggaGCTGGAGGGG	+	5
AACACAGAGTAAGGCTGGAGNNN	chr26	31100032	AgCcCttAGgAAGGCTGGAGGGG	+	5
AACACAGAGTAAGGCTGGAGNNN	chr26	33161919	gAgACAcAGcAAGGCTGGgGAGG	-	5
AACACAGAGTAAGGCTGGAGNNN	chr26	34128054	ggaACAGAGTgAGGCTcGAGAGG	-	5
AACACAGAGTAAGGCTGGAGNNN	chr26	34198958	gACcCAGAGcAgGGaTGGAGAGG	+	5
AACACAGAGTAAGGCTGGAGNNN	chr26	34498945	gAaACAaAGTcAGGCTaGAGAGG	+	5
AACACAGAGTAAGGCTGGAGNNN	chr26	34570962	AACACAGAcTAtaGCTGcAaAGG	+	5
AACACAGAGTAAGGCTGGAGNNN	chr26	34465173	AcaACAGAGgcAGGCTGGAaGGG	-	5
AACACAGAGTAAGGCTGGAGNNN	chr26	36994603	cACACAGAGTcAGGCacGAcTGG	+	5
AACACAGAGTAAGGCTGGAGNNN	chr26	38355579	AgCACAGAGgAAGGtgGGgGAGG	-	5
AACACAGAGTAAGGCTGGAGNNN	chr26	39969237	AAtACAGAGgtAGaCTGGAGTGG	-	4
AACACAGAGTAAGGCTGGAGNNN	chr26	42663186	cAgACAGAcTcAtGCTGGAGGGG	-	5
AACACAGAGTAAGGCTGGAGNNN	chr26	44282002	AACACAaAGaAgGagTGGAGGGG	+	5
AACACAGAGTAAGGCTGGAGNNN	chr26	44650120	AcCcCAGAGccAGGgTGGAGAGG	+	5
AACACAGAGTAAGGCTGGAGNNN	chr26	44690793	AcCcCAGAGccAGGgTGGAGAGG	-	5
AACACAGAGTAAGGCTGGAGNNN	chr26	45312774	AACACAGtGgAAGtCTccAGGGG	-	5
AACACAGAGTAAGGCTGGAGNNN	chr26	49003972	AgCACAGAGcAgGGtgGGAGGGG	+	5
AACACAGAGTAAGGCTGGAGNNN	chr26	49580887	AggACAGAGTgAGagTGGAGAGG	-	5
AACACAGAGTAAGGCTGGAGNNN	chr26	49567647	AAgctAGAGTgAGGCTGcAGTGG	-	5
AACACAGAGTAAGGCTGGAGNNN	chr26	49893554	AAacCAaAGTAAaGCTGGAGTGG	-	4
AACACAGAGTAAGGCTGGAGNNN	chr26	51111085	AtCACAtAGTcAGaCTGGtGTGG	-	5
AACACAGAGTAAGGCTGGAGNNN	chr26	51227527	cACACAGAGgAAGGCTGcgcGGG	-	5
AACACAGAGTAAGGCTGGAGNNN	chr26	51461798	AAgACAGgGTgAGGgaGGAGGGG	-	5
AACACAGAGTAAGGCTGGAGNNN	chr23	417187	tACAtAGAGTAtGGCTGagGGGG	-	5
AACACAGAGTAAGGCTGGAGNNN	chr23	916678	AACAgAGAGgAAGGgTGttGGGG	+	5
AACACAGAGTAAGGCTGGAGNNN	chr23	2236590	tACACAGgaTcAtGCTGGAGGGG	-	5
AACACAGAGTAAGGCTGGAGNNN	chr23	5178544	tACAaAtAaTAAtGCTGGAGAGG	+	5
AACACAGAGTAAGGCTGGAGNNN	chr23	5304395	tACAaAtAaTAAtGCTGGAGAGG	+	5
AACACAGAGTAAGGCTGGAGNNN	chr23	6927087	AtCcCAGAGTgAaGCaGGAGAGG	+	5
AACACAGAGTAAGGCTGGAGNNN	chr23	6959529	cgCAgAGAGgAAGGCaGGAGAGG	+	5
AACACAGAGTAAGGCTGGAGNNN	chr23	7911343	AAagCAGAGTtgGGCTGGgGAGG	+	5
AACACAGAGTAAGGCTGGAGNNN	chr23	8218499	gACACAGgGaAAcGCaGGAGGGG	-	5
AACACAGAGTAAGGCTGGAGNNN	chr23	8448329	cACACAGAGatAGGtTGGgGAGG	-	5
AACACAGAGTAAGGCTGGAGNNN	chr23	11198444	ggtACAGAGaAAGGCTGGgGAGG	-	5
AACACAGAGTAAGGCTGGAGNNN	chr23	12548901	AAtgaAGAcTAAGtCTGGAGAGG	+	5
AACACAGAGTAAGGCTGGAGNNN	chr23	12502320	AACAgAGAGTgAGGaTGGgGTGG	-	4
AACACAGAGTAAGGCTGGAGNNN	chr23	13508238	cAaACAGAcTAgGGCTGGAGGGG	+	4
AACACAGAGTAAGGCTGGAGNNN	chr23	14609457	AACACtGAGaAgtGCTGaAGGGG	-	5
AACACAGAGTAAGGCTGGAGNNN	chr23	14773616	AACACAaAGcAAGGggGcAGGGG	+	5
AACACAGAGTAAGGCTGGAGNNN	chr23	14985542	AcaACAGAagAgGGCTGGAGAGG	+	5
AACACAGAGTAAGGCTGGAGNNN	chr23	14850623	gACACAGgGcAgGGtTGGAGAGG	-	5
AACACAGAGTAAGGCTGGAGNNN	chr23	15063723	AACAagctGTAAGGCTGGAGAGG	+	4
AACACAGAGTAAGGCTGGAGNNN	chr23	15163225	AgCACAGAGccAGGCaGGAGGGG	-	4
AACACAGAGTAAGGCTGGAGNNN	chr23	15641551	tACACAGtGTcAGGCaGGtGGGG	-	5
AACACAGAGTAAGGCTGGAGNNN	chr23	15993796	gACACAGAGccAGGCTGGgcAGG	+	5
AACACAGAGTAAGGCTGGAGNNN	chr23	16116612	AAaAgAGAGgAAaGCTGGAcTGG	-	5
AACACAGAGTAAGGCTGGAGNNN	chr23	17261654	gACAgAGgGTcAGGCTGGtGGGG	+	5
AACACAGAGTAAGGCTGGAGNNN	chr23	17242903	cACcCAGAGTAAaGaTGGAGTGG	-	4
AACACAGAGTAAGGCTGGAGNNN	chr23	17448559	AgCACAGAGTccGGgTGaAGGGG	+	5
AACACAGAGTAAGGCTGGAGNNN	chr23	18224727	AACACAGgGTAgGaaTGcAGTGG	+	5
AACACAGAGTAAGGCTGGAGNNN	chr23	19476226	AAgAgAGAcTgAGGCTGGgGTGG	+	5
AACACAGAGTAAGGCTGGAGNNN	chr23	19632368	AACAgAGAtgAAGGCTtGAaAGG	-	5
AACACAGAGTAAGGCTGGAGNNN	chr23	20018863	AACACAGAcTgAtcCgGGAGGGG	-	5
AACACAGAGTAAGGCTGGAGNNN	chr23	20568536	AAtggAGAaTAAGGCTGGAtGGG	+	5
AACACAGAGTAAGGCTGGAGNNN	chr23	20475221	cACttAGcaTAAGGCTGGAGGGG	-	5
AACACAGAGTAAGGCTGGAGNNN	chr23	22098664	AAtACAGAaTAtGGCTaGgGTGG	-	5
AACACAGAGTAAGGCTGGAGNNN	chr23	22724550	AcCACtGAtTAAGaCTGGgGTGG	+	5
AACACAGAGTAAGGCTGGAGNNN	chr23	27014843	AACgCAGAGgAAGGaaGGAtGGG	-	5
AACACAGAGTAAGGCTGGAGNNN	chr23	27997756	tACACAGAaTAAGtaTGaAGGGG	+	5
AACACAGAGTAAGGCTGGAGNNN	chr23	27999931	cACACAGAaTAAGtaTGaAGGGG	+	5
AACACAGAGTAAGGCTGGAGNNN	chr23	30028653	AACACAGAGTAAacCaGGtGTGG	+	4
AACACAGAGTAAGGCTGGAGNNN	chr23	31088500	AAgAgAGAaTAAGGCTGtgGGGG	-	5
AACACAGAGTAAGGCTGGAGNNN	chr23	31162255	gAgAaAaAGTAAGGCaGGAGAGG	-	5
AACACAGAGTAAGGCTGGAGNNN	chr23	31919927	AACACAcAGTgAGGCcGttGAGG	+	5
AACACAGAGTAAGGCTGGAGNNN	chr23	31852750	tcCACAGAcTAgGGCTGGgGCGG	-	5
AACACAGAGTAAGGCTGGAGNNN	chr23	32286667	AAaACAGAGTgtGGCaGcAGCGG	-	5
AACACAGAGTAAGGCTGGAGNNN	chr23	37243575	AACACAGAccAAtGCTGaAGCGG	-	4
AACACAGAGTAAGGCTGGAGNNN	chr23	37864277	AACAaAcAagAAtGCTGGAGTGG	+	5
AACACAGAGTAAGGCTGGAGNNN	chr23	42516805	AACtCAGgGTggGaCTGGAGTGG	-	5
AACACAGAGTAAGGCTGGAGNNN	chr23	42817794	AgCACAGtGTctGGCTGcAGTGG	+	5
AACACAGAGTAAGGCTGGAGNNN	chr23	42985739	AACAaAGAGaAAGcCTGaAaAGG	+	5
AACACAGAGTAAGGCTGGAGNNN	chr23	43864221	AAgAaAGgGgAAGGaTGGAGTGG	+	5
AACACAGAGTAAGGCTGGAGNNN	chr23	47596556	AAaACgttGTAAaGCTGGAGTGG	-	5
AACACAGAGTAAGGCTGGAGNNN	chr23	47715373	AACAaAaAGTAAGGaTGctGTGG	-	5
AACACAGAGTAAGGCTGGAGNNN	chr23	48949125	AcCcagGAGTAgGGCTGGAGGGG	+	5
AACACAGAGTAAGGCTGGAGNNN	chr23	49941257	AACACAcAGTtAGGtTtGAcTGG	+	5
AACACAGAGTAAGGCTGGAGNNN	chr23	50025789	gACACctAGcAgGGCTGGAGTGG	-	5
AACACAGAGTAAGGCTGGAGNNN	chr23	50585246	gACAgAGAGcAAGGCTGctGCGG	+	5
AACACAGAGTAAGGCTGGAGNNN	chr23	51640870	AACACAcAGcAAaGCatGAGTGG	+	5
AACACAGAGTAAGGCTGGAGNNN	chr23	51743758	AcCAgtGAGcAgGGCTGGAGAGG	+	5
AACACAGAGTAAGGCTGGAGNNN	chr23	51682356	AcCAgcGAGagAGGCTGGAGCGG	-	5
AACACAGAGTAAGGCTGGAGNNN	chr5	2166822	cAaACAGAGTgAGGCTGacGTGG	-	5
AACACAGAGTAAGGCTGGAGNNN	chr5	4940680	cACACAGAGTAAaGCaaaAGTGG	-	5
AACACAGAGTAAGGCTGGAGNNN	chr5	10207810	cACACAcAGcAAaGCTGGAGGGG	+	4
AACACAGAGTAAGGCTGGAGNNN	chr5	10124494	AAtAgAGAcaAcGGCTGGAGGGG	-	5
AACACAGAGTAAGGCTGGAGNNN	chr5	11027633	AACtgtGAGTAAtGCTGcAGAGG	+	5
AACACAGAGTAAGGCTGGAGNNN	chr5	10979471	AACtgtGAGTAAtGCTGcAGAGG	-	5
AACACAGAGTAAGGCTGGAGNNN	chr5	11669320	AACACAcAGggAtGgTGGAGAGG	-	5
AACACAGAGTAAGGCTGGAGNNN	chr5	12279172	AcgACAGgGTAAaGgTGGAGTGG	-	5
AACACAGAGTAAGGCTGGAGNNN	chr5	13151627	AACACAcAGaAAGaCTaGAtTGG	-	5
AACACAGAGTAAGGCTGGAGNNN	chr5	13700969	AACAaAGAGaAAGtCTtGAaAGG	-	5
AACACAGAGTAAGGCTGGAGNNN	chr5	15537258	AAaACtGgGTAAGGCTcaAGAGG	-	5
AACACAGAGTAAGGCTGGAGNNN	chr5	15681670	AACACAGAGcAtGGtgGGAGTGG	-	4
AACACAGAGTAAGGCTGGAGNNN	chr5	20288025	AACAaAaAtTtAGGCTGaAGAGG	+	5
AACACAGAGTAAGGCTGGAGNNN	chr5	20618969	AACACAaAagAgGGCTGGAaAGG	-	5
AACACAGAGTAAGGCTGGAGNNN	chr5	22077265	AgCACAGtGTcAaGgTGGAGTGG	-	5
AACACAGAGTAAGGCTGGAGNNN	chr5	26660111	ccCACAcAGTAgGGCTGGAtGGG	-	5
AACACAGAGTAAGGCTGGAGNNN	chr5	28740525	ggCtCAGAtTAAGaCTGGAGTGG	+	5
AACACAGAGTAAGGCTGGAGNNN	chr5	28787977	gtCACAGgGaAAGcCTGGAGAGG	+	5
AACACAGAGTAAGGCTGGAGNNN	chr5	29764080	AACACAtAGTAAGGtTGccaGGG	+	5
AACACAGAGTAAGGCTGGAGNNN	chr5	30756418	AACAaAcAtcAAGGCTGGAGGGG	+	4
AACACAGAGTAAGGCTGGAGNNN	chr5	31055853	AgCACAGAGTgAGGCaaaAGGGG	-	5
AACACAGAGTAAGGCTGGAGNNN	chr5	31564624	AAgAgtGAtTgAGGCTGGAGGGG	+	5
AACACAGAGTAAGGCTGGAGNNN	chr5	32266798	AACAtAaAaTAAaGCTGGgGCGG	-	5
AACACAGAGTAAGGCTGGAGNNN	chr5	32729146	gAgcCAGAGTgAGGCTGGtGGGG	+	5
AACACAGAGTAAGGCTGGAGNNN	chr5	32602685	AAgACAGAaTgAGGaTGGAcTGG	-	5
AACACAGAGTAAGGCTGGAGNNN	chr5	32753695	gAgACAGtGTcAGGCTGGAcTGG	+	5
AACACAGAGTAAGGCTGGAGNNN	chr5	32794274	gACACAGAGTttGGaTGGtGGGG	+	5
AACACAGAGTAAGGCTGGAGNNN	chr5	33093742	AAagCAGgGTAAGGaaGGAGAGG	+	5
AACACAGAGTAAGGCTGGAGNNN	chr5	34598776	AtCACAGAGTcAGGaTGtAaTGG	+	5
AACACAGAGTAAGGCTGGAGNNN	chr5	36619765	AAgAgAGAGcAAGGagGGAGGGG	+	5
AACACAGAGTAAGGCTGGAGNNN	chr5	36657780	AAaACAaAGaAAGGCTaGAaTGG	+	5
AACACAGAGTAAGGCTGGAGNNN	chr5	39479050	AACACAGAGggAGGgTtcAGGGG	+	5
AACACAGAGTAAGGCTGGAGNNN	chr5	40885032	tACAaAGAcTAAGGCTaGAaTGG	+	5
AACACAGAGTAAGGCTGGAGNNN	chr5	41841106	AACAtAGAGacAtGCTGGAtTGG	+	5
AACACAGAGTAAGGCTGGAGNNN	chr5	43848118	AACAaAGAGTAtGaaTGGAtAGG	+	5
AACACAGAGTAAGGCTGGAGNNN	chr5	44152568	tACAaAcAaTAAtGCTGGAGAGG	+	5
AACACAGAGTAAGGCTGGAGNNN	chr5	44428912	cACACAGAGTAAGGCaGagaAGG	-	5
AACACAGAGTAAGGCTGGAGNNN	chr5	46689436	cAtACAGAGTAgGGCaGaAGAGG	-	5
AACACAGAGTAAGGCTGGAGNNN	chr5	49370129	tgCtCAGAGTgAGGCTGGtGGGG	-	5
AACACAGAGTAAGGCTGGAGNNN	chr5	49672753	AACACAcAGaAAGGaTGGAGGGG	+	3
AACACAGAGTAAGGCTGGAGNNN	chr5	52425423	AtCAaAGAGTAAttCTGcAGAGG	+	5
AACACAGAGTAAGGCTGGAGNNN	chr5	52689793	AACgCAGgGTAgGGgTGGAGCGG	+	4
AACACAGAGTAAGGCTGGAGNNN	chr5	52758716	cACACAGcGTAAGGaaGcAGAGG	+	5
AACACAGAGTAAGGCTGGAGNNN	chr5	52785741	AACACAGAtagAGGCTGGtcAGG	-	5
AACACAGAGTAAGGCTGGAGNNN	chr5	53842622	AAgAaAGAtgAAGGaTGGAGGGG	+	5
AACACAGAGTAAGGCTGGAGNNN	chr5	54783814	AACAggGAGgAAGatTGGAGAGG	+	5
AACACAGAGTAAGGCTGGAGNNN	chr5	55883611	AACACAGAGTAtGGgTcaAtAGG	+	5
AACACAGAGTAAGGCTGGAGNNN	chr5	56733083	AACAtAGAtTAAGctTaGAGGGG	+	5
AACACAGAGTAAGGCTGGAGNNN	chr5	58487905	AtCACAGAGcAAatCaGGAGTGG	-	5
AACACAGAGTAAGGCTGGAGNNN	chr5	59888349	AAaAgAaAGTgAGGaTGGAGTGG	-	5
AACACAGAGTAAGGCTGGAGNNN	chr5	62309310	AACAagGAGTAAGGCaaGAaGGG	-	5
AACACAGAGTAAGGCTGGAGNNN	chr5	63424147	AACAgtGAGatAGGCTaGAGAGG	+	5
AACACAGAGTAAGGCTGGAGNNN	chr5	63617007	AACAgtGAGatAGGCTaGAGAGG	+	5
AACACAGAGTAAGGCTGGAGNNN	chr5	65952347	AAaAgAaAGaAAGGCaGGAGTGG	-	5
AACACAGAGTAAGGCTGGAGNNN	chr5	70707055	AAaACAGAGTggGGtgGGAGAGG	-	5
AACACAGAGTAAGGCTGGAGNNN	chr5	71889647	gACACAGAaTAAaGCaGGAGGGG	+	4
AACACAGAGTAAGGCTGGAGNNN	chr5	72136722	AACACAGctgAAGGCTccAGAGG	+	5
AACACAGAGTAAGGCTGGAGNNN	chr5	72112075	cACACAGAGTcAcaCTGGtGCGG	-	5
AACACAGAGTAAGGCTGGAGNNN	chr5	76749876	AACACAGcGTcAGGgTGGctAGG	+	5
AACACAGAGTAAGGCTGGAGNNN	chr5	76883226	AAgAgAGAcgAAGGCgGGAGTGG	-	5
AACACAGAGTAAGGCTGGAGNNN	chr5	77283645	AACACAGAGgAccGgaGGAGAGG	-	5
AACACAGAGTAAGGCTGGAGNNN	chr5	78973823	cACcCAGAcTgAGGCTGGtGGGG	-	5
AACACAGAGTAAGGCTGGAGNNN	chr5	79426472	AACAagGAGgAAGcCTGGAtAGG	+	5
AACACAGAGTAAGGCTGGAGNNN	chr5	79841638	gAgACAGAGgcAGGaTGGAGGGG	+	5
AACACAGAGTAAGGCTGGAGNNN	chr5	80107714	ttCcCAGAaTgAGGCTGGAGGGG	-	5
AACACAGAGTAAGGCTGGAGNNN	chr5	80239740	AcCACAGAtcAAGGCTGGttGGG	-	5
AACACAGAGTAAGGCTGGAGNNN	chr5	82556005	cACACtGAaacAGGCTGGAGAGG	+	5
AACACAGAGTAAGGCTGGAGNNN	chr5	88626084	AAgAgAGAGaAAacCTGGAGAGG	-	5
AACACAGAGTAAGGCTGGAGNNN	chr5	89278159	AACAgAGAGgAAGGaaGGAaGGG	+	5
AACACAGAGTAAGGCTGGAGNNN	chr5	90184863	AAtAgAGAGcAgGGCTGtAGGGG	+	5
AACACAGAGTAAGGCTGGAGNNN	chr5	90270584	AAtAgAGAGcAgGGCTGtAGGGG	-	5
AACACAGAGTAAGGCTGGAGNNN	chr5	91165057	AACcCAcAaTcAGGgTGGAGAGG	+	5
AACACAGAGTAAGGCTGGAGNNN	chr5	93209743	AACACAatGTAAttCTGGAcTGG	+	5
AACACAGAGTAAGGCTGGAGNNN	chr5	95787424	AtCACAtgGgAAGGtTGGAGAGG	+	5
AACACAGAGTAAGGCTGGAGNNN	chr5	103514747	AACACAGAaTgAGtaaGGAGAGG	+	5
AACACAGAGTAAGGCTGGAGNNN	chr5	103688058	AgCACAGgGaAAGGCaGGAtTGG	+	5
AACACAGAGTAAGGCTGGAGNNN	chr5	107640914	AACcCAcAGTAgGGCTGaAaAGG	-	5
AACACAGAGTAAGGCTGGAGNNN	chr5	108798680	AgCACAGAGgtgGGCTGcAGGGG	+	5
AACACAGAGTAAGGCTGGAGNNN	chr5	108822364	AAgACAGAGTcAGGaTGagGGGG	+	5
AACACAGAGTAAGGCTGGAGNNN	chr5	109092514	AgCACAGAGgtgGGCTGcAGGGG	+	5
AACACAGAGTAAGGCTGGAGNNN	chr5	110553107	gACACAaAGTgAGGaTGaAGAGG	+	5
AACACAGAGTAAGGCTGGAGNNN	chr5	111097551	AAgACAGgGgAgGGCaGGAGGGG	+	5
AACACAGAGTAAGGCTGGAGNNN	chr5	111693230	AcCACAGAGTgctcCTGGAGAGG	+	5
AACACAGAGTAAGGCTGGAGNNN	chr5	112590791	AACACAaAGgAAGGCaGtAGTGG	-	4
AACACAGAGTAAGGCTGGAGNNN	chr5	113602374	AAgACAcAcTAAGGgTGGtGTGG	+	5
AACACAGAGTAAGGCTGGAGNNN	chr5	113623303	AACACAcAGcAtcaCTGGAGCGG	-	5
AACACAGAGTAAGGCTGGAGNNN	chr5	115516209	AAaAaAaAGgAAGGCgGGAGGGG	-	5
AACACAGAGTAAGGCTGGAGNNN	chr5	116367372	AgCACAcAGgAAGGCTtGAcTGG	-	5
AACACAGAGTAAGGCTGGAGNNN	chr5	116552287	AACACAGgGTcAGagaGGAGGGG	+	5
AACACAGAGTAAGGCTGGAGNNN	chr5	117636430	AACttAGAGcgAGGCgGGAGGGG	+	5
AACACAGAGTAAGGCTGGAGNNN	chr5	117877131	AACACAGAGcAgaGgTGGgGAGG	-	5
AACACAGAGTAAGGCTGGAGNNN	chr5	119036431	AACtgccAGaAAGGCTGGAGGGG	+	5
AACACAGAGTAAGGCTGGAGNNN	chr5	119360552	gACACAGAGTAgGcCTtcAGTGG	+	5
AACACAGAGTAAGGCTGGAGNNN	chr5	119363738	gACAggaAGTAAGGCTGcAGAGG	-	5
AACACAGAGTAAGGCTGGAGNNN	chr5	119905733	AgggCAGgGgAAGGCTGGAGAGG	-	5
AACACAGAGTAAGGCTGGAGNNN	chr5	120130649	cAaACAGAGgcAGGCaGGAGAGG	+	5
AACACAGAGTAAGGCTGGAGNNN	chr5	121060303	ctCcCAGAGTgAGGCTGGtGTGG	-	5
AACACAGAGTAAGGCTGGAGNNN	chr5	121598066	AggACAGAcTgAGGCTGGgGTGG	+	5
AACACAGAGTAAGGCTGGAGNNN	chr5	121857592	AACcCAGAGgAgGGCTctAGAGG	+	5
AACACAGAGTAAGGCTGGAGNNN	chr5	121964247	AACACAGAGTAAaGtTaaAGGGG	-	4
AACACAGAGTAAGGCTGGAGNNN	chr5	122679478	AgCAgAaAcTtAGGCTGGAGTGG	+	5
AACACAGAGTAAGGCTGGAGNNN	chr5	123042219	AACtCAGAGTAgGaggGGAGAGG	-	5
AACACAGAGTAAGGCTGGAGNNN	chr5	124289934	cgCACAGAGgAAGcCgGGAGAGG	-	5
AACACAGAGTAAGGCTGGAGNNN	chr5	125234937	AAgACAGAGTAAGGgaaaAGAGG	+	5
AACACAGAGTAAGGCTGGAGNNN	chr29	587690	AggtCAGgGTAAGGCaGGAGTGG	+	5
AACACAGAGTAAGGCTGGAGNNN	chr29	663452	AttACAGAaTgAGGtTGGAGTGG	+	5
AACACAGAGTAAGGCTGGAGNNN	chr29	2509350	gACACtGAGgAAGGtgGGAGTGG	-	5
AACACAGAGTAAGGCTGGAGNNN	chr29	4749992	AACACAcAGcAtGGaaGGAGAGG	+	5
AACACAGAGTAAGGCTGGAGNNN	chr29	4937880	tggtCAGgGTAAGGCTGGAGGGG	+	5
AACACAGAGTAAGGCTGGAGNNN	chr29	5074434	tggtCAGgGTAAGGCTGGAGGGG	+	5
AACACAGAGTAAGGCTGGAGNNN	chr29	7342033	AACACtGAGaAAaGCTaGgGAGG	+	5
AACACAGAGTAAGGCTGGAGNNN	chr29	8367127	gAgACAGAGTggaGCTGGAGGGG	+	5
AACACAGAGTAAGGCTGGAGNNN	chr29	8650755	ttCACAGAGTAAGaCatGAGTGG	+	5
AACACAGAGTAAGGCTGGAGNNN	chr29	9753228	gACACAGgGTgtGGCTGGAaAGG	+	5
AACACAGAGTAAGGCTGGAGNNN	chr29	12960972	AACcCAGAagAAtaCTGGAGTGG	+	5
AACACAGAGTAAGGCTGGAGNNN	chr29	13737548	AACcCAGAGggAGGtgGGAGGGG	+	5
AACACAGAGTAAGGCTGGAGNNN	chr29	17148845	AgCtCgGAGTAAGtaTGGAGAGG	+	5
AACACAGAGTAAGGCTGGAGNNN	chr29	17957576	AcCACAcAGTAAGGCTtttGTGG	+	5
AACACAGAGTAAGGCTGGAGNNN	chr29	17809745	AAgACAGtGaAAaGCaGGAGTGG	-	5
AACACAGAGTAAGGCTGGAGNNN	chr29	18449125	AtCACAGgGTAAGGaTGtgGTGG	-	5
AACACAGAGTAAGGCTGGAGNNN	chr29	19047988	ttCAtAGAGTAAaGCTaGAGGGG	-	5
AACACAGAGTAAGGCTGGAGNNN	chr29	19371990	gACAagaAGTAAGGCTaGAGAGG	-	5
AACACAGAGTAAGGCTGGAGNNN	chr29	25315446	AACACAGAGTAgaGgaGGtGAGG	-	5
AACACAGAGTAAGGCTGGAGNNN	chr29	29958214	AtCAggGAGcAcGGCTGGAGAGG	+	5
AACACAGAGTAAGGCTGGAGNNN	chr29	30464771	gACtgAGtGTAAGGgTGGAGGGG	+	5
AACACAGAGTAAGGCTGGAGNNN	chr29	30555155	AACACgGAGTtcaGCTGGAtTGG	+	5
AACACAGAGTAAGGCTGGAGNNN	chr29	30641246	AtCAaAaAGTAAGaCTGGAaTGG	+	5
AACACAGAGTAAGGCTGGAGNNN	chr29	30850364	AACcCAGtGTcttGCTGGAGAGG	-	5
AACACAGAGTAAGGCTGGAGNNN	chr29	32536437	AtCAgAGgGTcAGGCTaGAGGGG	-	5
AACACAGAGTAAGGCTGGAGNNN	chr29	33129867	AACAaAGtGgAAaGCTGGtGGGG	-	5
AACACAGAGTAAGGCTGGAGNNN	chr29	33968283	AtCAtAGAGTAgGGgTGGtGTGG	-	5
AACACAGAGTAAGGCTGGAGNNN	chr29	34565485	cAgACAGAGccAGGCTGGAGGGG	+	4
AACACAGAGTAAGGCTGGAGNNN	chr29	37107235	gACACAGAGaAAGGCTaGgaTGG	-	5
AACACAGAGTAAGGCTGGAGNNN	chr29	37882753	AtCACAGAGcAgGGgTGGcGTGG	+	5
AACACAGAGTAAGGCTGGAGNNN	chr29	38196970	AACAaAGAGcAAaGCTGGtGAGG	+	4
AACACAGAGTAAGGCTGGAGNNN	chr29	39018003	AgCACAtgGgAAaGCTGGAGTGG	+	5
AACACAGAGTAAGGCTGGAGNNN	chr29	41766616	AAgACAGAaTAgGGagGGAGAGG	+	5
AACACAGAGTAAGGCTGGAGNNN	chr29	42401694	AACAgAGAagAAGGCaGGAGAGG	+	4
AACACAGAGTAAGGCTGGAGNNN	chr29	42641322	cACtaAGAGTAAGGCTGGccCGG	-	5
AACACAGAGTAAGGCTGGAGNNN	chr29	42777762	AACACAGAGaAAGGtaaaAGAGG	-	5
AACACAGAGTAAGGCTGGAGNNN	chr29	43840353	AAagCAGgGTgAGcCTGGAGGGG	-	5
AACACAGAGTAAGGCTGGAGNNN	chr29	44142115	AAgAgAGAcTAAGGCccGAGGGG	-	5
AACACAGAGTAAGGCTGGAGNNN	chr29	44298832	AtgACAGAGcAAGaCTcGAGAGG	-	5
AACACAGAGTAAGGCTGGAGNNN	chr29	45178495	cAgACAGAcTcAGGCTGGtGAGG	+	5
AACACAGAGTAAGGCTGGAGNNN	chr29	45105566	cACACAGgaTgAGGgTGGAGAGG	-	5
AACACAGAGTAAGGCTGGAGNNN	chr29	46211733	AACtCAGAGTgttGgTGGAGGGG	+	5
AACACAGAGTAAGGCTGGAGNNN	chr29	46943645	AACACAcAGgAAccCTGaAGAGG	-	5
AACACAGAGTAAGGCTGGAGNNN	chr29	47408997	gACACAGAcTcAGGCTGGcaGGG	+	5
AACACAGAGTAAGGCTGGAGNNN	chr29	47884628	gAgACAGAGgcAGGCTGcAGAGG	+	5
AACACAGAGTAAGGCTGGAGNNN	chr29	48137750	gACACAGttcAgGGCTGGAGGGG	+	5
AACACAGAGTAAGGCTGGAGNNN	chr29	49479459	cACACctAGTgAGGCgGGAGGGG	+	5
AACACAGAGTAAGGCTGGAGNNN	chr29	51763774	AgCACAGgGgAgGGCTGGAaAGG	+	5
AACACAGAGTAAGGCTGGAGNNN	chr6	2663281	AgCACAcAGgAAGGaTGaAGAGG	-	5
AACACAGAGTAAGGCTGGAGNNN	chr6	4415279	AACACccAGgAAtaCTGGAGTGG	+	5
AACACAGAGTAAGGCTGGAGNNN	chr6	12764443	ttgACAGAGTAAGGCaGGAaGGG	-	5
AACACAGAGTAAGGCTGGAGNNN	chr6	14457914	AAaACAGAGTAAtGgcaGAGAGG	+	5
AACACAGAGTAAGGCTGGAGNNN	chr6	15584460	gACACAGAGaAAGGggGGAaAGG	-	5
AACACAGAGTAAGGCTGGAGNNN	chr6	18512708	gACACAGAGTcAGGaaGGAaAGG	-	5
AACACAGAGTAAGGCTGGAGNNN	chr6	18693959	gAgtCAGAGTgAGGCTGGcGTGG	+	5
AACACAGAGTAAGGCTGGAGNNN	chr6	20685435	AAtAaAaAGaAAGGaTGGAGGGG	-	5
AACACAGAGTAAGGCTGGAGNNN	chr6	21623256	AACtaAtgGTAAGGaTGGAGGGG	+	5
AACACAGAGTAAGGCTGGAGNNN	chr6	22817278	AtCACAGAGcAAaGCTGGAaTGG	+	4
AACACAGAGTAAGGCTGGAGNNN	chr6	23639713	AACACAGAcTAAGaCaaGAtGGG	-	5
AACACAGAGTAAGGCTGGAGNNN	chr6	25599114	AgCACAGtGctAtGCTGGAGAGG	+	5
AACACAGAGTAAGGCTGGAGNNN	chr6	26108913	tACAaAcAaTAAGGCTGGAGAGG	+	4
AACACAGAGTAAGGCTGGAGNNN	chr6	27524075	AACACAGAtTgtGGCTGaAaGGG	+	5
AACACAGAGTAAGGCTGGAGNNN	chr6	29960485	ttCACAGAagAAGaCTGGAGTGG	+	5
AACACAGAGTAAGGCTGGAGNNN	chr6	35880846	gACAgAGAGgAAGGaaGGAGAGG	+	5
AACACAGAGTAAGGCTGGAGNNN	chr6	36683878	AcCAgAGAGatAGGgTGGAGAGG	-	5
AACACAGAGTAAGGCTGGAGNNN	chr6	36838122	AAaACAGAGgAtGGtgGGAGGGG	-	5
AACACAGAGTAAGGCTGGAGNNN	chr6	37809394	AACAaAGAGaAAaGgTGGgGGGG	+	5
AACACAGAGTAAGGCTGGAGNNN	chr6	37731443	AACAaAGAGaAAaGgTGGgGGGG	-	5
AACACAGAGTAAGGCTGGAGNNN	chr6	40435952	AAgtCAGAGTgAGaCaGGAGGGG	+	5
AACACAGAGTAAGGCTGGAGNNN	chr6	40515640	AAgtCAGAGTgAGaCaGGAGGGG	-	5
AACACAGAGTAAGGCTGGAGNNN	chr6	40753297	AACACAtAaaAAGGCTGcAaAGG	+	5
AACACAGAGTAAGGCTGGAGNNN	chr6	41119282	AACACAtAaaAAGGCTGcAaAGG	-	5
AACACAGAGTAAGGCTGGAGNNN	chr6	44022427	AgCgCAGAGTAAGGCTGGAtGGG	-	3
AACACAGAGTAAGGCTGGAGNNN	chr6	44549042	AACAgcGgGaAAGGCTGGAtGGG	+	5
AACACAGAGTAAGGCTGGAGNNN	chr6	50236366	gAtACAGAGTAgGtCTGaAGAGG	+	5
AACACAGAGTAAGGCTGGAGNNN	chr6	57419555	tAtACAGAtaAAtGCTGGAGAGG	-	5
AACACAGAGTAAGGCTGGAGNNN	chr6	58384239	AACACAcAGTAtGGgatGAGAGG	-	5
AACACAGAGTAAGGCTGGAGNNN	chr6	58395547	AAaACAGAGTAAGGaTctgGTGG	-	5
AACACAGAGTAAGGCTGGAGNNN	chr6	60570796	AAgAagGAtaAAGGCTGGAGTGG	-	5
AACACAGAGTAAGGCTGGAGNNN	chr6	62244463	AggcCAGAGcgAGGCTGGAGGGG	+	5
AACACAGAGTAAGGCTGGAGNNN	chr6	64247644	AACACtGAGgAAGGgaGaAGAGG	+	5
AACACAGAGTAAGGCTGGAGNNN	chr6	68391625	cACACAttGTAAGGCTGtgGAGG	-	5
AACACAGAGTAAGGCTGGAGNNN	chr6	68832639	AggACAGgGTAAGGaaGGAGAGG	+	5
AACACAGAGTAAGGCTGGAGNNN	chr6	69025264	AAagCAGgccAAGGCTGGAGGGG	+	5
AACACAGAGTAAGGCTGGAGNNN	chr6	71198061	AtgACAGAGgAgGGCaGGAGGGG	+	5
AACACAGAGTAAGGCTGGAGNNN	chr6	71166044	AAaACAGAGaAgGGtTGGgGTGG	-	5
AACACAGAGTAAGGCTGGAGNNN	chr6	72869835	AAaAaAagGTAAGGCTGtAGTGG	+	5
AACACAGAGTAAGGCTGGAGNNN	chr6	73375597	gtCcCAGtGTcAGGCTGGAGAGG	-	5
AACACAGAGTAAGGCTGGAGNNN	chr6	73838255	AtCACAGAaTAAGaCTGaAaGGG	-	5
AACACAGAGTAAGGCTGGAGNNN	chr6	75599395	AAtAgAGAaTAAGGaTGGtGAGG	+	5
AACACAGAGTAAGGCTGGAGNNN	chr6	81639587	AACACAGAGcAAaGCaaGtGAGG	-	5
AACACAGAGTAAGGCTGGAGNNN	chr6	83490071	AAaACtGAGaAAGGtTtGAGAGG	-	5
AACACAGAGTAAGGCTGGAGNNN	chr6	84298236	AACAaAtAGTAAaaCTGGAaAGG	+	5
AACACAGAGTAAGGCTGGAGNNN	chr6	85153817	AtCcCAaAGcAAGGgTGGAGAGG	-	5
AACACAGAGTAAGGCTGGAGNNN	chr6	85638515	AgCAgAGAGgAgGGaTGGAGAGG	+	5
AACACAGAGTAAGGCTGGAGNNN	chr6	86839513	tACACAGAGaAAGGaTGGtcAGG	-	5
AACACAGAGTAAGGCTGGAGNNN	chr6	87606012	AACACAGAGaAAcaCTaGtGTGG	-	5
AACACAGAGTAAGGCTGGAGNNN	chr6	88612092	AACACAGAaaAtGGCTaGAGAGG	-	4
AACACAGAGTAAGGCTGGAGNNN	chr6	91565143	AACAtAGAGTgAGGtaGGAtAGG	+	5
AACACAGAGTAAGGCTGGAGNNN	chr6	91498277	AACACAGAGTtAcaCTtGAtTGG	-	5
AACACAGAGTAAGGCTGGAGNNN	chr6	91628928	gACAagagGTAAGGCTGGAGAGG	-	5
AACACAGAGTAAGGCTGGAGNNN	chr6	93384027	AAtACAaAGaAAGGgaGGAGAGG	+	5
AACACAGAGTAAGGCTGGAGNNN	chr6	93589303	AAtACAaAaTAAGaCTGGAaAGG	+	5
AACACAGAGTAAGGCTGGAGNNN	chr6	93416149	AACAtgGAGaAAGGCTGGcaAGG	-	5
AACACAGAGTAAGGCTGGAGNNN	chr6	94306707	AACACAcAGaAAtGCTGaAtAGG	+	5
AACACAGAGTAAGGCTGGAGNNN	chr6	95221075	cAgACAGtGTtAaGCTGGAGCGG	+	5
AACACAGAGTAAGGCTGGAGNNN	chr6	96223920	AgatCAGAGgAAGGgTGGAGAGG	-	5
AACACAGAGTAAGGCTGGAGNNN	chr6	102957402	AACtCtaAGTAgGGCTGtAGGGG	-	5
AACACAGAGTAAGGCTGGAGNNN	chr6	103189289	AAgAtgGAGaAAGGCTtGAGGGG	-	5
AACACAGAGTAAGGCTGGAGNNN	chr6	103243022	cACAgAGAGTAAGGCaGaAaTGG	-	5
AACACAGAGTAAGGCTGGAGNNN	chr6	103248523	AAaACgGAGTgAGGgaGGAGAGG	-	5
AACACAGAGTAAGGCTGGAGNNN	chr6	104702195	AACAgAGAGTAgGaCcGGAGCGG	+	4
AACACAGAGTAAGGCTGGAGNNN	chr6	105495468	tACAgAGAGTAAGGgatGAGTGG	-	5
AACACAGAGTAAGGCTGGAGNNN	chr6	105831633	AtCAgAGAGTAtGGCTGGttTGG	-	5
AACACAGAGTAAGGCTGGAGNNN	chr6	106681654	AgCACAGAGTcAGGgTtcAGTGG	+	5
AACACAGAGTAAGGCTGGAGNNN	chr6	106982754	cACACctAGTAAGGCctGAGTGG	+	5
AACACAGAGTAAGGCTGGAGNNN	chr6	108725025	AACACAcAGcAgaGCTGGAcAGG	-	5
AACACAGAGTAAGGCTGGAGNNN	chr6	108901987	gACACAGAGgAtGGCaGGtGTGG	-	5
AACACAGAGTAAGGCTGGAGNNN	chr6	111760673	AACAgAaAGTAtGGCTaGAaGGG	+	5
AACACAGAGTAAGGCTGGAGNNN	chr6	113926101	AcagCtGAGTAAtGCTGGAGAGG	-	5
AACACAGAGTAAGGCTGGAGNNN	chr6	115028248	AAaAgAGAaaAAGGCaGGAGAGG	-	5
AACACAGAGTAAGGCTGGAGNNN	chr6	116307158	AACACgcAGgAAGaCaGGAGGGG	+	5
AACACAGAGTAAGGCTGGAGNNN	chr6	119089288	AgCcCAGAGgAAccCTGGAGAGG	+	5
AACACAGAGTAAGGCTGGAGNNN	chr6	119416509	AACACAGAGggAGaCTGccGGGG	-	5
AACACAGAGTAAGGCTGGAGNNN	chr6	120496508	AtCtCAGAGcAAGtCTGcAGAGG	-	5
AACACAGAGTAAGGCTGGAGNNN	chr6	121505806	AACAtgGgGTgAGGgTGGAGAGG	-	5
AACACAGAGTAAGGCTGGAGNNN	chr6	121505942	AgCACAGgcTtAGGgTGGAGAGG	-	5
AACACAGAGTAAGGCTGGAGNNN	chr19	510065	ctCAtAGAGcAAGGCTtGAGGGG	-	5
AACACAGAGTAAGGCTGGAGNNN	chr19	2859823	cACACAtAGgAAtaCTGGAGTGG	-	5
AACACAGAGTAAGGCTGGAGNNN	chr19	3475818	tACACAcAaTAAtGCTGGAGAGG	-	4
AACACAGAGTAAGGCTGGAGNNN	chr19	4300341	AAaAtAcAGTAAaGaTGGAGGGG	-	5
AACACAGAGTAAGGCTGGAGNNN	chr19	7033702	AACACAGAGTcAGGgctcAGGGG	-	5
AACACAGAGTAAGGCTGGAGNNN	chr19	8689893	AAtgCAGAaTAAtGCaGGAGAGG	-	5
AACACAGAGTAAGGCTGGAGNNN	chr19	8768864	AttgCAGAGggAGGCTGGAGAGG	-	5
AACACAGAGTAAGGCTGGAGNNN	chr19	10932365	AACACAGtGTAAccCaGGAGAGG	-	4
AACACAGAGTAAGGCTGGAGNNN	chr19	15124398	AtCtCAGAGggAGGCTGGtGGGG	-	5
AACACAGAGTAAGGCTGGAGNNN	chr19	17068285	AACAaAGAaTtcGGCTGaAGAGG	-	5
AACACAGAGTAAGGCTGGAGNNN	chr19	17366476	tgCACAGAGctAGGCTGGcGGGG	+	5
AACACAGAGTAAGGCTGGAGNNN	chr19	17561202	AAgACAGgGTggGcCTGGAGTGG	-	5
AACACAGAGTAAGGCTGGAGNNN	chr19	17698446	AACcCAGAagAAGGCaGGAcAGG	-	5
AACACAGAGTAAGGCTGGAGNNN	chr19	19163715	AACAacGAcTAgGGCTGGcGGGG	-	5
AACACAGAGTAAGGCTGGAGNNN	chr19	19816783	cACAtgGgGTAAGGaTGGAGAGG	-	5
AACACAGAGTAAGGCTGGAGNNN	chr19	21694364	AAgAttcAGgAAGGCTGGAGGGG	+	5
AACACAGAGTAAGGCTGGAGNNN	chr19	22402694	AACAgAGAGcAAGGCaGaAaTGG	+	5
AACACAGAGTAAGGCTGGAGNNN	chr19	23194669	AAgcCAGAcaAAGGCTcGAGCGG	-	5
AACACAGAGTAAGGCTGGAGNNN	chr19	23317310	cACACAGtcaAAGGCTGaAGTGG	-	5
AACACAGAGTAAGGCTGGAGNNN	chr19	24332212	AtCACAGAGcAAGGCTGcgGGGG	-	4
AACACAGAGTAAGGCTGGAGNNN	chr19	26274905	AcCACAGAGaAAGGCTtttGGGG	+	5
AACACAGAGTAAGGCTGGAGNNN	chr19	27913499	AACACAGgGagAGGCcGGAGGGG	+	4
AACACAGAGTAAGGCTGGAGNNN	chr19	28287647	AACACAGAGgAAGGCTGGgcTGG	+	3
AACACAGAGTAAGGCTGGAGNNN	chr19	28626486	AACAgAGAcTAAacCTGGgGAGG	+	5
AACACAGAGTAAGGCTGGAGNNN	chr19	30036096	AcCACAGgcTggGGCTGGAGTGG	-	5
AACACAGAGTAAGGCTGGAGNNN	chr19	31182910	tgCtCAGAGTAAaGCTGGAcTGG	-	5
AACACAGAGTAAGGCTGGAGNNN	chr19	31281888	gACACAGgGTAAGcaTGGgGGGG	-	5
AACACAGAGTAAGGCTGGAGNNN	chr19	32684223	AACACAcAcTAAGGggGcAGTGG	+	5
AACACAGAGTAAGGCTGGAGNNN	chr19	33832646	gACAagGAGTcAGGCaGGAGTGG	+	5
AACACAGAGTAAGGCTGGAGNNN	chr19	33850206	AACAgAGAGTAAaGCctaAGTGG	-	5
AACACAGAGTAAGGCTGGAGNNN	chr19	34933964	AgCACAGgGgAAGGCTGGAcAGG	+	4
AACACAGAGTAAGGCTGGAGNNN	chr19	35021673	AACACAGgGcAgGGCaGcAGGGG	-	5
AACACAGAGTAAGGCTGGAGNNN	chr19	35330285	AgggCAGAGgAtGGCTGGAGAGG	-	5
AACACAGAGTAAGGCTGGAGNNN	chr19	35623365	tgCACAaAGgAgGGCTGGAGTGG	-	5
AACACAGAGTAAGGCTGGAGNNN	chr19	35772494	cACcCtGgGTAAGcCTGGAGGGG	-	5
AACACAGAGTAAGGCTGGAGNNN	chr19	36289085	tACAaAcAaTAAtGCTGGAGAGG	+	5
AACACAGAGTAAGGCTGGAGNNN	chr19	36798584	AtCACAGAGcAAGGtgtGAGGGG	+	5
AACACAGAGTAAGGCTGGAGNNN	chr19	37321572	AgCACctgGTAgGGCTGGAGTGG	+	5
AACACAGAGTAAGGCTGGAGNNN	chr19	38489502	AgCACtGgGccAGGCTGGAGGGG	+	5
AACACAGAGTAAGGCTGGAGNNN	chr19	39416946	cACcCAGAGTgAGGgTGGtGCGG	+	5
AACACAGAGTAAGGCTGGAGNNN	chr19	39559587	cACtCAGAacAAGGCTGGgGTGG	-	5
AACACAGAGTAAGGCTGGAGNNN	chr19	40015742	gtCcaAGAGTcAGGCTGGAGGGG	+	5
AACACAGAGTAAGGCTGGAGNNN	chr19	40930611	AggACAGAGagAGGCTGGAcCGG	+	5
AACACAGAGTAAGGCTGGAGNNN	chr19	42327649	AtCAgAaAGTgtGGCTGGAGTGG	-	5
AACACAGAGTAAGGCTGGAGNNN	chr19	42769635	AgCtCAGAGccAGGCTGGAGAGG	-	4
AACACAGAGTAAGGCTGGAGNNN	chr19	44620707	AAacCAGAGaAAGGCcaGAGGGG	-	5
AACACAGAGTAAGGCTGGAGNNN	chr19	46334181	cACACAGAGccAGGCTGGgcTGG	+	5
AACACAGAGTAAGGCTGGAGNNN	chr19	46328106	ctCcCAGtGgAAGGCTGGAGTGG	+	5
AACACAGAGTAAGGCTGGAGNNN	chr19	48015044	AACtCAGAGaAAGGaaGGtGGGG	-	5
AACACAGAGTAAGGCTGGAGNNN	chr19	48698500	tACAaAcAtTAAtGCTGGAGAGG	-	5
AACACAGAGTAAGGCTGGAGNNN	chr19	48998987	AACACAGAGccAcGCTGGtGTGG	+	4
AACACAGAGTAAGGCTGGAGNNN	chr19	49424420	AACACAcgaTAAGGCTtGAaAGG	-	5
AACACAGAGTAAGGCTGGAGNNN	chr19	49487341	AACACtGcGcAAGaCTGGAtTGG	-	5
AACACAGAGTAAGGCTGGAGNNN	chr19	49509933	cACcaAGAGTAAaGCTGGAaAGG	-	5
AACACAGAGTAAGGCTGGAGNNN	chr19	50067754	AtCACtGAcTAAGaCTGGgGCGG	+	5
AACACAGAGTAAGGCTGGAGNNN	chr19	50990145	cACAaAcAGTAActCTGGAGAGG	+	5
AACACAGAGTAAGGCTGGAGNNN	chr19	51281605	AgCACAGAcTAgtGCTGGgGAGG	+	5
AACACAGAGTAAGGCTGGAGNNN	chr19	51443418	AAaACAGAGgAAacCTGGAGAGG	-	4
AACACAGAGTAAGGCTGGAGNNN	chr19	52571591	AACACAGgGTggGaCTGaAGGGG	+	5
AACACAGAGTAAGGCTGGAGNNN	chr19	52833413	AtCAaAGAGgAAGGCaGGAcGGG	+	5
AACACAGAGTAAGGCTGGAGNNN	chr19	53155850	AgCAgAGgGTgAGGgTGGAGGGG	-	5
AACACAGAGTAAGGCTGGAGNNN	chr19	54067673	AAgACAGAGTAgGGCTGGgaAGG	-	4
AACACAGAGTAAGGCTGGAGNNN	chr19	55175595	cACACAGgtgAtGGCTGGAGAGG	-	5
AACACAGAGTAAGGCTGGAGNNN	chr19	55724535	AAgACAGAccAAGcCTGGAcAGG	+	5
AACACAGAGTAAGGCTGGAGNNN	chr19	55817485	AACACttAGcAgaGCTGGAGAGG	+	5
AACACAGAGTAAGGCTGGAGNNN	chr19	55823754	AgCACAGAGTggGGtTGcAGGGG	-	5
AACACAGAGTAAGGCTGGAGNNN	chr19	56847774	AggACAGAGacAGGCaGGAGAGG	+	5
AACACAGAGTAAGGCTGGAGNNN	chr19	57154119	AtCACAGgGTcgGGgTGGAGGGG	+	5
AACACAGAGTAAGGCTGGAGNNN	chr19	58227261	AACACAGAGccAGcCTGccGTGG	+	5
AACACAGAGTAAGGCTGGAGNNN	chr19	58923414	cACcCAGAGcAAGGgTGGAcAGG	+	5
AACACAGAGTAAGGCTGGAGNNN	chr19	58906838	AACcCAGtGgAgGGtTGGAGGGG	+	5
AACACAGAGTAAGGCTGGAGNNN	chr19	59021259	AACACgGAaTAAGGaaGGgGAGG	+	5
AACACAGAGTAAGGCTGGAGNNN	chr19	59146179	AtCAgAGAGccAGcCTGGAGGGG	-	5
AACACAGAGTAAGGCTGGAGNNN	chr19	59837035	cACACAGAGgAtGaaTGGAGGGG	-	5
AACACAGAGTAAGGCTGGAGNNN	chr19	59980496	AcgACAGAGgAAGGCTGGgGAGG	-	4
AACACAGAGTAAGGCTGGAGNNN	chr19	61879758	AgCACAGAGgtAatCTGGAGTGG	-	5
AACACAGAGTAAGGCTGGAGNNN	chr19	63269500	ctCAgAGAGTcAGGCaGGAGTGG	-	5
AACACAGAGTAAGGCTGGAGNNN	chr19	64280564	AAgACAGAacAAGGaaGGAGCGG	+	5
AACACAGAGTAAGGCTGGAGNNN	chr19	64170487	AgCAaAcAGTAAGGgTGGtGGGG	-	5
AACACAGAGTAAGGCTGGAGNNN	chr19	64372987	AAaggAGAGcgAGGCTGGAGAGG	+	5
AACACAGAGTAAGGCTGGAGNNN	chr27	281102	gACACttAGgAAGGCgGGAGGGG	+	5
AACACAGAGTAAGGCTGGAGNNN	chr27	4449242	AAtAgAGAGTgAGGCTaGAGGGG	+	4
AACACAGAGTAAGGCTGGAGNNN	chr27	4497938	gACACAGAGTAAGGggGtgGAGG	+	5
AACACAGAGTAAGGCTGGAGNNN	chr27	8101470	AgaAgAGgGTAAGcCTGGAGAGG	-	5
AACACAGAGTAAGGCTGGAGNNN	chr27	9460193	AACAaAaAtaAAtGCTGGAGAGG	-	5
AACACAGAGTAAGGCTGGAGNNN	chr27	9892683	AAaACAaAcaAAtGCTGGAGAGG	+	5
AACACAGAGTAAGGCTGGAGNNN	chr27	9849871	tAaAaAGAtTAAtGCTGGAGAGG	-	5
AACACAGAGTAAGGCTGGAGNNN	chr27	10298086	AAtAaAGAGaAAGGgaGGAGAGG	+	5
AACACAGAGTAAGGCTGGAGNNN	chr27	13180574	cACACAGAcTctGcCTGGAGAGG	+	5
AACACAGAGTAAGGCTGGAGNNN	chr27	13400272	AAgAgAaAGaAAGaCTGGAGGGG	-	5
AACACAGAGTAAGGCTGGAGNNN	chr27	14083944	AAgACAGAGgAAGGCaGagGAGG	-	5
AACACAGAGTAAGGCTGGAGNNN	chr27	15709338	tACgaAGtGTgAGGCTGGAGGGG	+	5
AACACAGAGTAAGGCTGGAGNNN	chr27	21328848	AACAgAGAtTgAGGCTtGAaAGG	-	5
AACACAGAGTAAGGCTGGAGNNN	chr27	22156070	AtCACAaAGTAgGtCTGGAaGGG	+	5
AACACAGAGTAAGGCTGGAGNNN	chr27	23601285	AAaACAGAGcAAGttgGGAGGGG	+	5
AACACAGAGTAAGGCTGGAGNNN	chr27	24165519	AcCACtGAtTAAGaCTaGAGTGG	-	5
AACACAGAGTAAGGCTGGAGNNN	chr27	25338860	AgCACAGAaTgAGaCTGGgGAGG	+	5
AACACAGAGTAAGGCTGGAGNNN	chr27	25728028	AAttCAGAGgAAGGCgGGgGAGG	-	5
AACACAGAGTAAGGCTGGAGNNN	chr27	25991835	AACACAGAGcAAaaCacGAGAGG	+	5
AACACAGAGTAAGGCTGGAGNNN	chr27	27563728	cACAgAGtGTAAGGCaGGAaCGG	+	5
AACACAGAGTAAGGCTGGAGNNN	chr27	27436214	gAagCAaAGTcAGGCTGGAGAGG	-	5
AACACAGAGTAAGGCTGGAGNNN	chr27	30073878	AACAatGAGTAAaGCTGaAGTGG	-	4
AACACAGAGTAAGGCTGGAGNNN	chr27	30289003	AAgAaAGAtTAAGGCcaGAGAGG	+	5
AACACAGAGTAAGGCTGGAGNNN	chr27	34093777	AAtACAGAcTAAGGaTGGtaAGG	-	5
AACACAGAGTAAGGCTGGAGNNN	chr27	36179473	ttCACAGAGcAAGGCTGGgGAGG	-	4
AACACAGAGTAAGGCTGGAGNNN	chr27	38719327	AACtCAaAGTtAGGaTGGtGTGG	+	5
AACACAGAGTAAGGCTGGAGNNN	chr27	40107863	AtCACAGAaTAAaaCTaGAGCGG	-	5
AACACAGAGTAAGGCTGGAGNNN	chr27	40545114	AgCcCAGAGTgAGcCcGGAGCGG	+	5
AACACAGAGTAAGGCTGGAGNNN	chr27	40755348	tcCACAcAGgAAtGCTGGAGTGG	-	5
AACACAGAGTAAGGCTGGAGNNN	chr27	41336748	AgCACAGAGgtAtGCTGGtGTGG	+	5
AACACAGAGTAAGGCTGGAGNNN	chr27	41823614	cACAtAaAaTAAGtCTGGAGGGG	-	5
AACACAGAGTAAGGCTGGAGNNN	chr27	43631852	AACACAGtcTcAtGCTGcAGGGG	-	5
AACACAGAGTAAGGCTGGAGNNN	chr27	44158136	AcCtCAGtGgAAGGCTGGAtGGG	+	5
AACACAGAGTAAGGCTGGAGNNN	chr27	45046367	AACACgcAGgAAGaCTGGAaGGG	-	5
AACACAGAGTAAGGCTGGAGNNN	chr27	47178596	AACACtaAGgAAGGCTGGgaGGG	-	5
AACACAGAGTAAGGCTGGAGNNN	chr27	48286469	AAgAgcGAGaAAGGCTaGAGAGG	+	5
AACACAGAGTAAGGCTGGAGNNN	chr13	1075094	AACACAaAGgAAtGCTGGtGAGG	+	4
AACACAGAGTAAGGCTGGAGNNN	chr13	5119353	AgCAtgGAGTAAGGCTGaAGGGG	-	4
AACACAGAGTAAGGCTGGAGNNN	chr13	5988695	AcCAgcGAGTgAGGCTGGAcAGG	+	5
AACACAGAGTAAGGCTGGAGNNN	chr13	12254732	cACACAGAGaAAtaCTGGgGAGG	-	5
AACACAGAGTAAGGCTGGAGNNN	chr13	13670964	tAaAgAGgGTAAGGCTcGAGAGG	-	5
AACACAGAGTAAGGCTGGAGNNN	chr13	14272846	tAaACtGAGcAAGGCTGGtGTGG	-	5
AACACAGAGTAAGGCTGGAGNNN	chr13	16134131	cACAgAGAcgAAGGaTGGAGTGG	+	5
AACACAGAGTAAGGCTGGAGNNN	chr13	16137360	AggACAGgGcAAGGCTGGgGAGG	+	5
AACACAGAGTAAGGCTGGAGNNN	chr13	17259071	AACcCAcAGTcttGCTGGAGAGG	+	5
AACACAGAGTAAGGCTGGAGNNN	chr13	17776209	AACACAGAGgAttGtTaGAGAGG	+	5
AACACAGAGTAAGGCTGGAGNNN	chr13	18889781	AtCACAGAGgAAGGaTGtgGGGG	-	5
AACACAGAGTAAGGCTGGAGNNN	chr13	19086983	AggACAGAGgAAttCTGGAGTGG	+	5
AACACAGAGTAAGGCTGGAGNNN	chr13	19959676	tAaAgAGAGagAGGCTGGAGAGG	+	5
AACACAGAGTAAGGCTGGAGNNN	chr13	20337935	AACAgtGAGTAAGGtTGtAGAGG	-	4
AACACAGAGTAAGGCTGGAGNNN	chr13	20586092	AAttCAGAGTgActCTGGAGAGG	-	5
AACACAGAGTAAGGCTGGAGNNN	chr13	20961257	AgCcaAGAGTAAGcCTtGAGGGG	+	5
AACACAGAGTAAGGCTGGAGNNN	chr13	21110762	AAgAgAGgGTAAGaCTGGAcAGG	-	5
AACACAGAGTAAGGCTGGAGNNN	chr13	23991138	tAtACAGAGaAgGtCTGGAGTGG	+	5
AACACAGAGTAAGGCTGGAGNNN	chr13	26611885	AACACtGAGaAtGGCTGGgcTGG	-	5
AACACAGAGTAAGGCTGGAGNNN	chr13	27442306	AgCACAGAGTctGGCaGGAcAGG	+	5
AACACAGAGTAAGGCTGGAGNNN	chr13	27646836	AAagCAGAGgAAGaCTGGgGAGG	+	5
AACACAGAGTAAGGCTGGAGNNN	chr13	28452004	gtCcaAGAGTcAGGCTGGAGGGG	-	5
AACACAGAGTAAGGCTGGAGNNN	chr13	29414764	AtCAgAtAGTAAGaCTGGgGAGG	-	5
AACACAGAGTAAGGCTGGAGNNN	chr13	29478402	AAaACAGAGTAAcatTGGcGTGG	-	5
AACACAGAGTAAGGCTGGAGNNN	chr13	30001272	AAtgCAGAGcAAGGaaGGAGCGG	+	5
AACACAGAGTAAGGCTGGAGNNN	chr13	31876793	AtCAgAGAGgAAGGCTtGtGGGG	-	5
AACACAGAGTAAGGCTGGAGNNN	chr13	32044134	gACACAGAGgAAGGggaGAGAGG	-	5
AACACAGAGTAAGGCTGGAGNNN	chr13	32783177	AACAaAcAGTAAaGtTGtAGAGG	-	5
AACACAGAGTAAGGCTGGAGNNN	chr13	32862385	AACAgAGgGgAAGGCTGcAaGGG	-	5
AACACAGAGTAAGGCTGGAGNNN	chr13	35391550	cACACAcAGTgAGGtTGGgGAGG	+	5
AACACAGAGTAAGGCTGGAGNNN	chr13	35717845	AACcCAGAGTctGGaTGGAGGGG	-	4
AACACAGAGTAAGGCTGGAGNNN	chr13	36118291	gAgACAGAGTgAGGCTGGgaAGG	+	5
AACACAGAGTAAGGCTGGAGNNN	chr13	37348994	AAtAaAGAGTAAGGCTGttGAGG	-	4
AACACAGAGTAAGGCTGGAGNNN	chr13	39057123	ggaggAGAGTAAGGCTGGAGTGG	-	5
AACACAGAGTAAGGCTGGAGNNN	chr13	39199888	AACACAGAGTtgtGCaGGAaAGG	-	5
AACACAGAGTAAGGCTGGAGNNN	chr13	39406568	tACcaAGAGgAAGGCaGGAGAGG	+	5
AACACAGAGTAAGGCTGGAGNNN	chr13	39815243	AACtCAGAGcAgGGaTGGgGAGG	+	5
AACACAGAGTAAGGCTGGAGNNN	chr13	39983354	AgCAgAGgGgAAGGgTGGAGGGG	+	5
AACACAGAGTAAGGCTGGAGNNN	chr13	39912870	AACACAGtcaAAGGaTGGgGTGG	-	5
AACACAGAGTAAGGCTGGAGNNN	chr13	40600493	AgCACAGAcaAAtGCTGcAGCGG	+	5
AACACAGAGTAAGGCTGGAGNNN	chr13	41526329	gcCACAGgcTAAGGCTGGAaGGG	-	5
AACACAGAGTAAGGCTGGAGNNN	chr13	41685015	cACACAGAGTcAGaCatGAGCGG	-	5
AACACAGAGTAAGGCTGGAGNNN	chr13	41928286	AACAgAGAGgAAGGaaGGgGAGG	-	5
AACACAGAGTAAGGCTGGAGNNN	chr13	42185332	AcCACAGAGTcAGGaTGcAGAGG	+	4
AACACAGAGTAAGGCTGGAGNNN	chr13	45080000	AACACAGgGTAgtGCccGAGGGG	+	5
AACACAGAGTAAGGCTGGAGNNN	chr13	45738844	cACACAGAGTcAGGCaGGgcCGG	+	5
AACACAGAGTAAGGCTGGAGNNN	chr13	46497842	AACACtGAGaAAGGaTGagGTGG	-	5
AACACAGAGTAAGGCTGGAGNNN	chr13	46618910	AACAagGtGgAAGGCaGGAGAGG	-	5
AACACAGAGTAAGGCTGGAGNNN	chr13	51912599	AcCgCAGAGggAGGCTGGAtGGG	+	5
AACACAGAGTAAGGCTGGAGNNN	chr13	52417864	AACAtAGAGTAAGGCaaGAGAGG	-	3
AACACAGAGTAAGGCTGGAGNNN	chr13	53278644	gggACAGcGTgAGGCTGGAGAGG	+	5
AACACAGAGTAAGGCTGGAGNNN	chr13	53649248	tACACAcAGcAgGGCTGGAGAGG	-	4
AACACAGAGTAAGGCTGGAGNNN	chr13	54448733	AACcCAGAGgAAGGCctGAGGGG	+	4
AACACAGAGTAAGGCTGGAGNNN	chr13	56074580	AACgCAGAGTAAGGagtGcGTGG	-	5
AACACAGAGTAAGGCTGGAGNNN	chr13	56226395	AAacCAGgGTcAGGCTGGAGGGG	-	4
AACACAGAGTAAGGCTGGAGNNN	chr13	57521439	AAtAgAGAGTAAGGtTGaAaTGG	-	5
AACACAGAGTAAGGCTGGAGNNN	chr13	58232905	AACACAaAtcAAaGCTGGAaAGG	-	5
AACACAGAGTAAGGCTGGAGNNN	chr13	59383729	gcCACAcAGcAtGGCTGGAGAGG	+	5
AACACAGAGTAAGGCTGGAGNNN	chr13	61072553	AcCAgAGAGcAgGGCTGGgGAGG	+	5
AACACAGAGTAAGGCTGGAGNNN	chr13	61093925	gACACtcAGTAAGaCTGcAGAGG	-	5
AACACAGAGTAAGGCTGGAGNNN	chr13	61448577	cACAgAGAGaAtGGCTaGAGAGG	-	5
AACACAGAGTAAGGCTGGAGNNN	chr13	62727394	AttACAGgtgAAGGCTGGAGTGG	-	5
AACACAGAGTAAGGCTGGAGNNN	chr13	62910952	AgagCAGAGTgAGGCTGGgGAGG	+	5
AACACAGAGTAAGGCTGGAGNNN	chr13	63086864	AgagCAGAGTgAGGCTGGgGAGG	+	5
AACACAGAGTAAGGCTGGAGNNN	chr13	64152664	AtCAaAGgaTAAGGCgGGAGGGG	-	5
AACACAGAGTAAGGCTGGAGNNN	chr13	64502439	AAgACAGAGcAAaGCTGtcGTGG	-	5
AACACAGAGTAAGGCTGGAGNNN	chr13	66085279	cACACAGAGgAAGGCgtGAaAGG	+	5
AACACAGAGTAAGGCTGGAGNNN	chr13	66535654	AACACtatGTAAGGtTGGAtGGG	-	5
AACACAGAGTAAGGCTGGAGNNN	chr13	66878599	AAagCtGAGagAGGCTGGAGGGG	+	5
AACACAGAGTAAGGCTGGAGNNN	chr13	68254553	AACACAGAGTtAcaCaGGAcAGG	-	5
AACACAGAGTAAGGCTGGAGNNN	chr13	68395818	AACAgAGAGTAgtGCaGcAGGGG	-	5
AACACAGAGTAAGGCTGGAGNNN	chr13	69664390	AACcCAGAGTcAGGgTtGAGTGG	+	4
AACACAGAGTAAGGCTGGAGNNN	chr13	70646170	AACcCtctGTAAGGCTGGAaAGG	-	5
AACACAGAGTAAGGCTGGAGNNN	chr13	71899631	AAtACtGAGaAAGaCTGaAGCGG	+	5
AACACAGAGTAAGGCTGGAGNNN	chr13	71710635	tACACAGgtgAAGGaTGGAGAGG	-	5
AACACAGAGTAAGGCTGGAGNNN	chr13	73199759	AtCACAGAGTggGaCTtGAGTGG	+	5
AACACAGAGTAAGGCTGGAGNNN	chr13	73330849	AAgACAGtGcAAGGCTGacGTGG	-	5
AACACAGAGTAAGGCTGGAGNNN	chr13	73757919	AACACAGcGTgAGGCgGGAtGGG	-	4
AACACAGAGTAAGGCTGGAGNNN	chr13	73737580	AAgACAGtGTgAGGaTGGAGGGG	-	4
AACACAGAGTAAGGCTGGAGNNN	chr13	74384715	gACACAGAGccAGcCTGGAaAGG	+	5
AACACAGAGTAAGGCTGGAGNNN	chr13	75726448	tACcCAGAGgAgGcCTGGAGGGG	-	5
AACACAGAGTAAGGCTGGAGNNN	chr13	77239053	AACACAccacAAGGCTGcAGGGG	-	5
AACACAGAGTAAGGCTGGAGNNN	chr13	78109649	AgaACAGAGaAAGGCTGGAaGGG	+	4
AACACAGAGTAAGGCTGGAGNNN	chr13	78760192	AACACAGtGgtgGGaTGGAGTGG	+	5
AACACAGAGTAAGGCTGGAGNNN	chr13	78885403	AAtACAGAGaAAGaCTGGgaGGG	+	5
AACACAGAGTAAGGCTGGAGNNN	chr13	78982874	AAaACAaAGaAAcGaTGGAGAGG	+	5
AACACAGAGTAAGGCTGGAGNNN	chr13	79147229	AgCACAcAGgAAGcCTGGcGGGG	+	5
AACACAGAGTAAGGCTGGAGNNN	chr13	79462159	AACACAGAGTcgGGgctGAGGGG	+	5
AACACAGAGTAAGGCTGGAGNNN	chr13	79474256	cAgACtGAGcAAGGgTGGAGAGG	+	5
AACACAGAGTAAGGCTGGAGNNN	chr13	79674004	tgCACtGgGTAAGGCTGcAGAGG	-	5
AACACAGAGTAAGGCTGGAGNNN	chr13	80590574	AcCACAGgGgcAGGCTGaAGGGG	-	5
AACACAGAGTAAGGCTGGAGNNN	chr13	81405722	AACACgGAGTgAGaCTGtAGAGG	-	4
AACACAGAGTAAGGCTGGAGNNN	chr13	82675642	AcCtCAGAGTgAGGCTccAGTGG	-	5
AACACAGAGTAAGGCTGGAGNNN	chr13	83658051	AACAgAcAGTAgGGCTGagGAGG	+	5
AACACAGAGTAAGGCTGGAGNNN	chr10	2853244	gACACtGAaTAgGGCTGGtGAGG	+	5
AACACAGAGTAAGGCTGGAGNNN	chr10	3904979	AAgACActGTAAGcCcGGAGGGG	+	5
AACACAGAGTAAGGCTGGAGNNN	chr10	5873990	AACACAGAaTAtGGaTGGgGAGG	-	4
AACACAGAGTAAGGCTGGAGNNN	chr10	6463009	gAgACAGAGTAtGGCTGcAGAGG	-	4
AACACAGAGTAAGGCTGGAGNNN	chr10	8136842	AAaACAaAGgAAGaCTGGcGAGG	+	5
AACACAGAGTAAGGCTGGAGNNN	chr10	8489935	AACAgAGAGcAAGGagGGAcGGG	+	5
AACACAGAGTAAGGCTGGAGNNN	chr10	8335093	AAgAgAGAGgAAGGagGGAGAGG	-	5
AACACAGAGTAAGGCTGGAGNNN	chr10	9414811	AAgAgAGAacAgGGCTGGAGAGG	+	5
AACACAGAGTAAGGCTGGAGNNN	chr10	12333280	AACACAGtGccAaGaTGGAGAGG	+	5
AACACAGAGTAAGGCTGGAGNNN	chr10	12591203	AgCAgAGAGaAgGGCTaGAGAGG	-	5
AACACAGAGTAAGGCTGGAGNNN	chr10	16063660	AgtACAGAGTgAGGCgGGAGGGG	+	4
AACACAGAGTAAGGCTGGAGNNN	chr10	16183212	AAtggAGAGgAAGGCaGGAGGGG	+	5
AACACAGAGTAAGGCTGGAGNNN	chr10	16348425	AACACAGAGaAAaaCTGGgaTGG	-	5
AACACAGAGTAAGGCTGGAGNNN	chr10	16392994	AACACAcAGTtgaGCTGGAcAGG	-	5
AACACAGAGTAAGGCTGGAGNNN	chr10	16881062	tgCACAGAaTgAGGCaGGAGGGG	-	5
AACACAGAGTAAGGCTGGAGNNN	chr10	17249485	cAgAgAGAGTAAaGCTGtAGAGG	-	5
AACACAGAGTAAGGCTGGAGNNN	chr10	17996677	AACAgAGcaTtAGGgTGGAGAGG	-	5
AACACAGAGTAAGGCTGGAGNNN	chr10	19376836	AACcCAGAGTctGGCTccAGGGG	-	5
AACACAGAGTAAGGCTGGAGNNN	chr10	19482683	AggACAGAcTAAGcCTGtAGGGG	-	5
AACACAGAGTAAGGCTGGAGNNN	chr10	20316497	AAgcCAGAGgAAGGCaGGtGGGG	-	5
AACACAGAGTAAGGCTGGAGNNN	chr10	20796282	gACtCAGAGTcAGGCTGGgcAGG	+	5
AACACAGAGTAAGGCTGGAGNNN	chr10	20751186	AAaACAGAGcAAGGCTGtgcAGG	-	5
AACACAGAGTAAGGCTGGAGNNN	chr10	21028621	AgaACAGAGgcAGGCTGcAGGGG	-	5
AACACAGAGTAAGGCTGGAGNNN	chr10	22249747	AAagCAGAGTAAtGaTGGAaAGG	+	5
AACACAGAGTAAGGCTGGAGNNN	chr10	22237307	AcCACtGAtTAAGaCTGGgGTGG	+	5
AACACAGAGTAAGGCTGGAGNNN	chr10	22515414	AAaAgAGAGTAAGGaatGAGAGG	-	5
AACACAGAGTAAGGCTGGAGNNN	chr10	27772507	AAaAtAGAGTtAGGaTaGAGTGG	-	5
[truncated: 211,853+ more rows]

## Sheet: Statistics
We performed statistical analysis of the mismatches number and location of all the 80 sgRNAs through the basic lookup and filter function.
Sequence Number	On-target site	ALL mismatches <5	mismatches all in non-SEED 5	mismatches all in non-SEED 8	mismatches all in non-SEED 12	ALL mismatches <3	mismatches all in non-SEED 5	mismatches all in non-SEED 8	mismatches all in non-SEED 12
1	AACACAGAGTAAGGCTGGAG	2309	483	227	14	28	15	7	2
2 -Reverse Strand	AACCTGTGAGTGGCAATTCA	1251	262	87	4	6	5	2	1
3	AAGCAGAAAGGATGCGTGTG	2183	671	39	4	23	10	1	1
4 -Reverse Strand	AAGGGTGTGATGGAAGCTTC	1671	410	140	17	20	11	8	3
5	ACAGACCGAGAGAACAGGAA	3526	1256	229	46	29	16	6	5
6 -Reverse Strand	AGAACACCAAATCTGCCTCA	1807	332	126	9	16	3	2	1
7	AGAAGCAGAAAGGATGCGTG	3570	143	24	4	24	3	1	1
8	AGAGTAAGGCTGGAGGGGCA	4063	1035	311	34	51	22	9	3
9 -Reverse Strand	AGGAAGCCCCCCTGGATTCC	2164	379	118	13	27	6	4	2
10	AGGAATCCAGGGGGGCTTCC	2970	1254	475	24	67	47	21	3
11	AGTAAGGCTGGAGGGGCAAG	3118	629	191	38	47	20	14	6
12	ATATGTACACCAAACCCTAA	1179	220	70	9	8	5	4	2
13	ATCCGTTCTTGTGTGTGAAG	918	263	93	12	6	4	1	1
14 -Reverse Strand	ATGGAAGCTTCTGGAACCCT	1682	251	68	4	25	9	4	2
15 -Reverse Strand	ATGTGCAGAAGACAGGACAA	2577	547	142	18	20	10	4	2
16 -Reverse Strand	ATGTGGAGGACCACTAGAAA	1115	360	80	8	4	2	2	2
17	CAGAACTTAAAGAAGCAGAA	4097	1808	362	38	49	38	15	4
18	CAGAGGCCCTGAGGCAGATT	2104	176	40	4	35	7	2	1
19	CAGATCGACGTACAGGCCTA	265	56	26	2	1	1	1	1
20	CAGCACCCAGATCGACGTAC	427	10	1	1	4	2	1	1
21	CAGGAAGGGCAGAGGCCCTG	7909	3113	1985	148	388	316	287	52
22 -Reverse Strand	CAGGACAAAGGTGCCCTATG	1098	120	22	2	10	2	1	1
23 -Reverse Strand	CCAATCTATGTGCAGAAGAC	1086	218	85	12	6	3	3	2
24	CCACACTCCCAAACTAGCCG	675	52	5	1	6	2	1	1
25	CCAGATCGACGTACAGGCCT	394	146	51	1	3	3	2	1
26	CCAGGGGGGCTTCCTGGAAG	10874	1915	733	252	418	181	123	93
27	CCATTACAGACCGAGAGAAC	798	215	54	2	7	4	2	1
28 -Reverse Strand	CCCCCCTGGATTCCTGGACA	1879	342	155	9	15	7	4	1
29-Reverse Strand	CCCCCTGGATTCCTGGACAA	1428	172	68	5	13	3	3	3
30	CCCTTGTCCAGGAATCCAGG	1578	966	98	27	19	16	7	4
31-Reverse Strand	CCGCGGCTAGTTTGGGAGTG	574	198	119	12	4	3	1	1
32-Reverse Strand	CCTAGGCCTGTACGTCGATC	196	15	3	1	3	1	1	1
33 -Reverse Strand	CCTCTTCCAGGAAGCCCCCC	9168	2026	165	27	405	67	19	6
34	CCTGTCTTCTGCACATAGAT	1180	137	34	4	11	2	2	2
35-Reverse Strand	CCTGTTCTCTCGGTCTGTAA	949	160	43	1	14	6	2	1
36	CCTTGTCCAGGAATCCAGGG	1859	632	99	15	20	12	5	4
37	CGAGAGAACAGGAAGGGCAG	4301	1244	403	103	108	26	19	11
38-Reverse Strand	CTAGGCCTGTACGTCGATCT	254	73	4	1	2	2	1	1
39	CTCCTTGAATTGCCACTCAC	1115	263	68	6	7	5	2	1
40-Reverse Strand	CTCTGCCCTTCCTGTTCTCT	5955	2413	426	21	60	34	20	5
41	CTGGGAACACAGAGTAAGGC	5056	432	63	10	34	13	2	1
42 -Reverse Strand	CTGTACGTCGATCTGGGTGC	528	167	99	2	4	3	1	1
43	GAACACAGAGTAAGGCTGGA	2367	618	218	8	41	16	9	2
44	GAAGCAGAAAGGATGCGTGT	1741	87	16	5	12	2	1	1
45 -Reverse Strand	GACAAAGGTGCCCTATGTGG	851	240	34	2	5	5	1	1
46 -Reverse Strand	GACCACTAGAAAGGGTGTGA	1146	246	84	15	11	3	3	2
47	GAGGCAGATTTGGTGTTCTA	2376	268	29	5	9	4	1	1
48	GAGTAAGGCTGGAGGGGCAA	2761	441	159	18	31	12	7	3
49	GATTAGAAGGCAGAGTGTCT	1816	335	95	13	20	9	3	2
50 -Reverse Strand	GCACATAGTTGTGGAGACCG	20971	86	43	8	18	2	2	2
51	GCCCTTGTCCAGGAATCCAG	1446	775	86	18	19	18	8	6
52	GCTGGAGGGGCAAGGGGGTG	8593	3506	863	48	115	67	43	6
53	GGAACACAGAGTAAGGCTGG	2205	698	188	5	27	13	7	2
54	GGATTAGAAGGCAGAGTGTC	2118	294	98	28	24	9	3	1
55 -Reverse Strand	GGGTGCTGGGAACCTGTGAG	2558	569	124	8	39	16	6	3
56	GTAAGGCTGGAGGGGCAAGG	3450	666	206	41	40	17	11	9
57 -Reverse Strand	GTCGACACTGCACATAGTTG	467	116	34	6	1	1	1	1
58 -Reverse Strand	GTGGAGACCGCGGCTAGTTT	369	66	14	1	2	1	1	1
59-Reverse Strand	GTGTACATATCACCTCTTCC	1381	418	204	30	29	15	12	7
60	GTGTCTGGGAACACAGAGTA	2156	240	76	11	20	10	9	3
61-Reverse Strand	TAAGTTCTGCTTCTCCTTTA	2394	539	117	11	18	10	5	2
62	TACAGACCGAGAGAACAGGA	2780	569	186	40	23	11	8	4
63 -Reverse Strand	TAGAACACCAAATCTGCCTC	1173	428	121	9	13	10	7	2
64 -Reverse Strand	TATGTGGAGGACCACTAGAA	814	176	41	4	9	3	2	2
65-Reverse Strand	TCCCACTTCACACACAAGAA	1834	385	80	15	22	8	2	2
66	TCCGTTCTTGTGTGTGAAGT	1320	287	135	39	16	11	10	4
67 -Reverse Strand	TCTCTCTGATCCTGTTTTCG	1685	99	29	3	14	1	1	1
68 -Reverse Strand	TCTGCTTCTCCTTTAGGGTT	2289	325	74	2	28	11	4	1
69	TGCCCTTGTCCAGGAATCCA	1613	284	88	14	24	8	5	4
70 -Reverse Strand	TGGATTCCTGGACAAGGGCA	8442	3461	191	87	91	60	8	5
71	TGGTTTGCATTTGCATTTCA	5325	1160	143	20	89	29	8	4
72-Reverse Strand	TGTACGTCGATCTGGGTGCT	403	151	87	11	2	1	1	1
73	TGTGAAGTGGGAGCTCACTG	14481	2035	214	19	686	375	46	3
74 -Reverse Strand	TGTGGAGACCGCGGCTAGTT	374	58	6	1	2	1	1	1
75-Reverse Strand	TTAAGTTCTGCTTCTCCTTT	3081	787	209	21	31	17	7	2
76	TTCCATCACACCCTTTCTAG	1202	218	69	6	11	7	3	1
77	TTCTAGTGGTCCTCCACATA	634	112	30	6	7	1	3	4
78	TTGCCCTTGTCCAGGAATCC	1466	237	97	10	7	6	5	2
79	TTGGTGTTCTAAGGATTAGA	1189	229	70	10	18	9	6	3
80	TTTCTAGTGGTCCTCCACAT	730	122	39	4	8	5	5	1

## Sheet: Selected sgRNAs
This worksheet shows the 14 selected sgRNAs used for subsequent efficiency detection.
Sequence Number	On-target site	ALL mismatches <5	mismatches all in non-SEED 5	mismatches all in non-SEED 8	mismatches all in non-SEED 12	ALL mismatches <3	mismatches all in non-SEED 5	mismatches all in non-SEED 8	mismatches all in non-SEED 12
2	AACCTGTGAGTGGCAATTCA	1251	262	87	4	6	5	2	1
16	ATGTGGAGGACCACTAGAAA	1115	360	80	8	4	2	2	2
19	CAGATCGACGTACAGGCCTA	265	56	26	2	1	1	1	1
20	CAGCACCCAGATCGACGTAC	427	10	1	1	4	2	1	1
22	CAGGACAAAGGTGCCCTATG	1098	120	22	2	10	2	1	1
24	CCACACTCCCAAACTAGCCG	675	52	5	1	6	2	1	1
32	CCTAGGCCTGTACGTCGATC	196	15	3	1	3	1	1	1
34	CCTGTCTTCTGCACATAGAT	1180	137	34	4	11	2	2	2
38	CTAGGCCTGTACGTCGATCT	254	73	4	1	2	2	1	1
42	CTGTACGTCGATCTGGGTGC	528	167	99	2	4	3	1	1
45	GACAAAGGTGCCCTATGTGG	851	240	34	2	5	5	1	1
58	GTGGAGACCGCGGCTAGTTT	369	66	14	1	2	1	1	1
72	TGTACGTCGATCTGGGTGCT	403	151	87	11	2	1	1	1
74	TGTGGAGACCGCGGCTAGTT	374	58	6	1	2	1	1	1
